# Supplementary material for: Fatal meningoencephalitis associated with Ebola virus persistence in two survivors of Ebola virus disease in the Democratic Republic of the Congo: a case report study
Source: Lancet Microbe. 2024 Oct;5(10):None. doi: 10.1016/S2666-5247(24)00137-X (PMC11464592; doi:10.1016/S2666-5247(24)00137-X)
Supplement: Supplementary appendix 3 [file mmc3.xlsx]

## Sheet: 677 backgroung  and 5 study
Accession	Group	Organism_Name	Release_Date	Isolate	year	variant	isolate lab id	Molecule_type	Length	Sequence_Type	Nuc_Completeness	Country	Host	Isolation_Source	Collection_Date	GenBank_Title
MK007329.1	Background	Zaire ebolavirus	2018-10-30	Ebola virus	2018	Ituri	18FHV089	ssRNA(-)	18946	GenBank	complete	Democratic Republic of the Congo	Homo sapiens	blood	2018-07-27	Zaire ebolavirus isolate Ebola virus/H.sapiens-wt/COD/2018/Ituri-18FHV089, complete genome
MK007330.1	Background	Zaire ebolavirus	2018-10-30	Ebola virus	2018	Ituri	18FHV090	ssRNA(-)	18944	GenBank	complete	Democratic Republic of the Congo	Homo sapiens	blood	2018-07-28	Zaire ebolavirus isolate Ebola virus/H.sapiens-wt/COD/2018/Ituri-18FHV090, complete genome
OQ348597.1	Our study, Case 1	Zaire ebolavirus	2023-02-26	Ebolavirus	2020	Ituri	20FHV036	ssRNA(-)	18814	GenBank	complete	Democratic Republic of the Congo	Homo sapiens	blood	2020-06-26	Zaire ebolavirus isolate Ebolavirus/H.sapiens-wt/COD/2020/Ituri-20FHV036, complete genome
OQ348596.1	Our study, Case 2	Zaire ebolavirus	2023-02-26	Ebolavirus	2020	Ituri	20FHV037	ssRNA(-)	18814	GenBank	complete	Democratic Republic of the Congo	Homo sapiens	blood	2020-06-26	Zaire ebolavirus isolate Ebolavirus/H.sapiens-wt/COD/2020/Ituri-20FHV037, complete genome
OQ348595.1	Our study, Case 2	Zaire ebolavirus	2023-02-26	Ebolavirus	2020	Ituri	20FHV039	ssRNA(-)	18593	GenBank	complete	Democratic Republic of the Congo	Homo sapiens	Cerebral Spin Fluid	2019-07-02	Zaire ebolavirus isolate Ebolavirus/H.sapiens-wt/COD/2019/Ituri-MAN5036, complete genome
MK163644.1	Background	Zaire ebolavirus	2019-02-15	Ebola virus	2018	Ituri	BEN017	ssRNA(-)	18933	GenBank	partial	Democratic Republic of the Congo	Homo sapiens	blood	2018-08-03	Zaire ebolavirus isolate Ebola virus/H.sapiens-wt/COD/2018/Ituri-BEN017, partial genome
MK163645.1	Background	Zaire ebolavirus	2019-02-15	Ebola virus	2018	Ituri	BEN018	ssRNA(-)	18912	GenBank	partial	Democratic Republic of the Congo	Homo sapiens	blood	2018-08-03	Zaire ebolavirus isolate Ebola virus/H.sapiens-wt/COD/2018/Ituri-BEN018, partial genome
MK163646.1	Background	Zaire ebolavirus	2019-02-15	Ebola virus	2018	Ituri	BEN020	ssRNA(-)	18926	GenBank	partial	Democratic Republic of the Congo	Homo sapiens	blood	2018-08-03	Zaire ebolavirus isolate Ebola virus/H.sapiens-wt/COD/2018/Ituri-BEN020, partial genome
MK163647.1	Background	Zaire ebolavirus	2019-02-15	Ebola virus	2018	Ituri	BEN031	ssRNA(-)	18921	GenBank	partial	Democratic Republic of the Congo	Homo sapiens	blood	2018-08-04	Zaire ebolavirus isolate Ebola virus/H.sapiens-wt/COD/2018/Ituri-BEN031, partial genome
MK163648.1	Background	Zaire ebolavirus	2019-02-15	Ebola virus	2018	Ituri	BEN070	ssRNA(-)	18948	GenBank	partial	Democratic Republic of the Congo	Homo sapiens	blood	2018-08-06	Zaire ebolavirus isolate Ebola virus/H.sapiens-wt/COD/2018/Ituri-BEN070, partial genome
MT778161.1	Background	Zaire ebolavirus	2021-01-31	Ebola virus	2019	Ituri	BEN10569	ssRNA(-)	18784	GenBank	partial	Democratic Republic of the Congo	Homo sapiens		2019-03-13	Zaire ebolavirus isolate Ebola virus/H.sapiens-wt/COD/2019/Ituri-BEN10569, partial genome
MT778120.1	Background	Zaire ebolavirus	2021-01-31	Ebola virus	2018	Ituri	BEN1066	ssRNA(-)	18827	GenBank	partial	Democratic Republic of the Congo	Homo sapiens		2018-10-26	Zaire ebolavirus isolate Ebola virus/H.sapiens-wt/COD/2018/Ituri-BEN1066, partial genome
MK163650.1	Background	Zaire ebolavirus	2019-02-15	Ebola virus	2018	Ituri	BEN114	ssRNA(-)	18904	GenBank	partial	Democratic Republic of the Congo	Homo sapiens	blood	2018-08-08	Zaire ebolavirus isolate Ebola virus/H.sapiens-wt/COD/2018/Ituri-BEN114, partial genome
MT778122.1	Background	Zaire ebolavirus	2021-01-31	Ebola virus	2018	Ituri	BEN1146	ssRNA(-)	18900	GenBank	partial	Democratic Republic of the Congo	Homo sapiens		2018-10-28	Zaire ebolavirus isolate Ebola virus/H.sapiens-wt/COD/2018/Ituri-BEN1146, partial genome
MT778123.1	Background	Zaire ebolavirus	2021-01-31	Ebola virus	2018	Ituri	BEN1271	ssRNA(-)	18827	GenBank	partial	Democratic Republic of the Congo	Homo sapiens		2018-10-31	Zaire ebolavirus isolate Ebola virus/H.sapiens-wt/COD/2018/Ituri-BEN1271, partial genome
MT778162.1	Background	Zaire ebolavirus	2021-01-31	Ebola virus	2019	Ituri	BEN13392	ssRNA(-)	18809	GenBank	partial	Democratic Republic of the Congo	Homo sapiens		2019-04-12	Zaire ebolavirus isolate Ebola virus/H.sapiens-wt/COD/2019/Ituri-BEN13392, partial genome
MK163651.1	Background	Zaire ebolavirus	2019-02-15	Ebola virus	2018	Ituri	BEN140	ssRNA(-)	18893	GenBank	partial	Democratic Republic of the Congo	Homo sapiens	blood	2018-08-10	Zaire ebolavirus isolate Ebola virus/H.sapiens-wt/COD/2018/Ituri-BEN140, partial genome
MK163652.1	Background	Zaire ebolavirus	2019-02-15	Ebola virus	2018	Ituri	BEN141	ssRNA(-)	18909	GenBank	partial	Democratic Republic of the Congo	Homo sapiens	blood	2018-08-11	Zaire ebolavirus isolate Ebola virus/H.sapiens-wt/COD/2018/Ituri-BEN141, partial genome
MK163653.1	Background	Zaire ebolavirus	2019-02-15	Ebola virus	2018	Ituri	BEN143	ssRNA(-)	18914	GenBank	partial	Democratic Republic of the Congo	Homo sapiens	blood	2018-08-11	Zaire ebolavirus isolate Ebola virus/H.sapiens-wt/COD/2018/Ituri-BEN143, partial genome
MK163654.1	Background	Zaire ebolavirus	2019-02-15	Ebola virus	2018	Ituri	BEN146	ssRNA(-)	18933	GenBank	partial	Democratic Republic of the Congo	Homo sapiens	blood	2018-08-11	Zaire ebolavirus isolate Ebola virus/H.sapiens-wt/COD/2018/Ituri-BEN146, partial genome
MK163655.1	Background	Zaire ebolavirus	2019-02-15	Ebola virus	2018	Ituri	BEN148	ssRNA(-)	18906	GenBank	partial	Democratic Republic of the Congo	Homo sapiens	blood	2018-08-11	Zaire ebolavirus isolate Ebola virus/H.sapiens-wt/COD/2018/Ituri-BEN148, partial genome
MT778163.1	Background	Zaire ebolavirus	2021-01-31	Ebola virus	2019	Ituri	BEN16085	ssRNA(-)	18596	GenBank	partial	Democratic Republic of the Congo	Homo sapiens		2019-05-11	Zaire ebolavirus isolate Ebola virus/H.sapiens-wt/COD/2019/Ituri-BEN16085, partial genome
MK163656.1	Background	Zaire ebolavirus	2019-02-15	Ebola virus	2018	Ituri	BEN162	ssRNA(-)	18936	GenBank	partial	Democratic Republic of the Congo	Homo sapiens	blood	2018-08-11	Zaire ebolavirus isolate Ebola virus/H.sapiens-wt/COD/2018/Ituri-BEN162, partial genome
MK163658.1	Background	Zaire ebolavirus	2019-02-15	Ebola virus	2018	Ituri	BEN164	ssRNA(-)	18889	GenBank	partial	Democratic Republic of the Congo	Homo sapiens	blood	2018-08-11	Zaire ebolavirus isolate Ebola virus/H.sapiens-wt/COD/2018/Ituri-BEN164, partial genome
MT778125.1	Background	Zaire ebolavirus	2021-01-31	Ebola virus	2018	Ituri	BEN1656	ssRNA(-)	18827	GenBank	partial	Democratic Republic of the Congo	Homo sapiens		2018-11-09	Zaire ebolavirus isolate Ebola virus/H.sapiens-wt/COD/2018/Ituri-BEN1656, partial genome
MT778126.1	Background	Zaire ebolavirus	2021-01-31	Ebola virus	2018	Ituri	BEN1662	ssRNA(-)	18827	GenBank	partial	Democratic Republic of the Congo	Homo sapiens		2018-11-09	Zaire ebolavirus isolate Ebola virus/H.sapiens-wt/COD/2018/Ituri-BEN1662, partial genome
MK163660.1	Background	Zaire ebolavirus	2019-02-15	Ebola virus	2018	Ituri	BEN167	ssRNA(-)	18919	GenBank	partial	Democratic Republic of the Congo	Homo sapiens	blood	2018-08-11	Zaire ebolavirus isolate Ebola virus/H.sapiens-wt/COD/2018/Ituri-BEN167, partial genome
MT778129.1	Background	Zaire ebolavirus	2021-01-31	Ebola virus	2018	Ituri	BEN1708	ssRNA(-)	18827	GenBank	partial	Democratic Republic of the Congo	Homo sapiens		2018-11-10	Zaire ebolavirus isolate Ebola virus/H.sapiens-wt/COD/2018/Ituri-BEN1708, partial genome
MT778130.1	Background	Zaire ebolavirus	2021-01-31	Ebola virus	2018	Ituri	BEN1742	ssRNA(-)	18827	GenBank	partial	Democratic Republic of the Congo	Homo sapiens		2018-11-11	Zaire ebolavirus isolate Ebola virus/H.sapiens-wt/COD/2018/Ituri-BEN1742, partial genome
MT778132.1	Background	Zaire ebolavirus	2021-01-31	Ebola virus	2018	Ituri	BEN1811	ssRNA(-)	18827	GenBank	partial	Democratic Republic of the Congo	Homo sapiens		2018-11-13	Zaire ebolavirus isolate Ebola virus/H.sapiens-wt/COD/2018/Ituri-BEN1811, partial genome
MT778165.1	Background	Zaire ebolavirus	2021-01-31	Ebola virus	2019	Ituri	BEN19316	ssRNA(-)	18596	GenBank	partial	Democratic Republic of the Congo	Homo sapiens		2019-06-11	Zaire ebolavirus isolate Ebola virus/H.sapiens-wt/COD/2019/Ituri-BEN19316, partial genome
MT778166.1	Background	Zaire ebolavirus	2021-01-31	Ebola virus	2019	Ituri	BEN19317	ssRNA(-)	18596	GenBank	partial	Democratic Republic of the Congo	Homo sapiens		2019-06-11	Zaire ebolavirus isolate Ebola virus/H.sapiens-wt/COD/2019/Ituri-BEN19317, partial genome
MT778167.1	Background	Zaire ebolavirus	2021-01-31	Ebola virus	2019	Ituri	BEN19318	ssRNA(-)	18594	GenBank	partial	Democratic Republic of the Congo	Homo sapiens		2019-06-11	Zaire ebolavirus isolate Ebola virus/H.sapiens-wt/COD/2019/Ituri-BEN19318, partial genome
MT778168.1	Background	Zaire ebolavirus	2021-01-31	Ebola virus	2019	Ituri	BEN19321	ssRNA(-)	18596	GenBank	partial	Democratic Republic of the Congo	Homo sapiens		2019-06-11	Zaire ebolavirus isolate Ebola virus/H.sapiens-wt/COD/2019/Ituri-BEN19321, partial genome
MT778133.1	Background	Zaire ebolavirus	2021-01-31	Ebola virus	2018	Ituri	BEN2010	ssRNA(-)	18827	GenBank	partial	Democratic Republic of the Congo	Homo sapiens		2018-11-16	Zaire ebolavirus isolate Ebola virus/H.sapiens-wt/COD/2018/Ituri-BEN2010, partial genome
MT778134.1	Background	Zaire ebolavirus	2021-01-31	Ebola virus	2018	Ituri	BEN2024	ssRNA(-)	18827	GenBank	partial	Democratic Republic of the Congo	Homo sapiens		2018-11-16	Zaire ebolavirus isolate Ebola virus/H.sapiens-wt/COD/2018/Ituri-BEN2024, partial genome
MT778135.1	Background	Zaire ebolavirus	2021-01-31	Ebola virus	2018	Ituri	BEN2030	ssRNA(-)	18827	GenBank	partial	Democratic Republic of the Congo	Homo sapiens		2018-11-17	Zaire ebolavirus isolate Ebola virus/H.sapiens-wt/COD/2018/Ituri-BEN2030, partial genome
MT778136.1	Background	Zaire ebolavirus	2021-01-31	Ebola virus	2018	Ituri	BEN2062	ssRNA(-)	18826	GenBank	partial	Democratic Republic of the Congo	Homo sapiens		2018-11-17	Zaire ebolavirus isolate Ebola virus/H.sapiens-wt/COD/2018/Ituri-BEN2062, partial genome
MT778137.1	Background	Zaire ebolavirus	2021-01-31	Ebola virus	2018	Ituri	BEN2064	ssRNA(-)	18827	GenBank	partial	Democratic Republic of the Congo	Homo sapiens		2018-11-17	Zaire ebolavirus isolate Ebola virus/H.sapiens-wt/COD/2018/Ituri-BEN2064, partial genome
MT778138.1	Background	Zaire ebolavirus	2021-01-31	Ebola virus	2018	Ituri	BEN2072	ssRNA(-)	18827	GenBank	partial	Democratic Republic of the Congo	Homo sapiens		2018-11-17	Zaire ebolavirus isolate Ebola virus/H.sapiens-wt/COD/2018/Ituri-BEN2072, partial genome
MT778139.1	Background	Zaire ebolavirus	2021-01-31	Ebola virus	2018	Ituri	BEN2078	ssRNA(-)	18827	GenBank	partial	Democratic Republic of the Congo	Homo sapiens		2018-11-18	Zaire ebolavirus isolate Ebola virus/H.sapiens-wt/COD/2018/Ituri-BEN2078, partial genome
MT778140.1	Background	Zaire ebolavirus	2021-01-31	Ebola virus	2018	Ituri	BEN2079	ssRNA(-)	18827	GenBank	partial	Democratic Republic of the Congo	Homo sapiens		2018-11-18	Zaire ebolavirus isolate Ebola virus/H.sapiens-wt/COD/2018/Ituri-BEN2079, partial genome
MW797125.1	Background	Zaire ebolavirus	2021-08-16	Ebolavirus	2019	Ituri	BEN20822	ssRNA(-)	18820	GenBank	partial	Democratic Republic of the Congo	Homo sapiens		2019-06-25	Zaire ebolavirus isolate Ebolavirus/H.sapiens-wt/COD/2019/Ituri-BEN20822, partial genome
MT778141.1	Background	Zaire ebolavirus	2021-01-31	Ebola virus	2018	Ituri	BEN2099	ssRNA(-)	18827	GenBank	partial	Democratic Republic of the Congo	Homo sapiens		2018-11-18	Zaire ebolavirus isolate Ebola virus/H.sapiens-wt/COD/2018/Ituri-BEN2099, partial genome
MW797126.1	Background	Zaire ebolavirus	2021-08-16	Ebolavirus	2019	Ituri	BEN21033	ssRNA(-)	18813	GenBank	partial	Democratic Republic of the Congo	Homo sapiens		2019-06-26	Zaire ebolavirus isolate Ebolavirus/H.sapiens-wt/COD/2019/Ituri-BEN21033, partial genome
MK163661.1	Background	Zaire ebolavirus	2019-02-15	Ebola virus	2018	Ituri	BEN214	ssRNA(-)	18941	GenBank	partial	Democratic Republic of the Congo	Homo sapiens	blood	2018-08-19	Zaire ebolavirus isolate Ebola virus/H.sapiens-wt/COD/2018/Ituri-BEN214, partial genome
MT778142.1	Background	Zaire ebolavirus	2021-01-31	Ebola virus	2018	Ituri	BEN2193	ssRNA(-)	18827	GenBank	partial	Democratic Republic of the Congo	Homo sapiens		2018-11-19	Zaire ebolavirus isolate Ebola virus/H.sapiens-wt/COD/2018/Ituri-BEN2193, partial genome
MT778170.1	Background	Zaire ebolavirus	2021-01-31	Ebola virus	2019	Ituri	BEN21987	ssRNA(-)	18915	GenBank	partial	Democratic Republic of the Congo	Homo sapiens		2019-07-01	Zaire ebolavirus isolate Ebola virus/H.sapiens-wt/COD/2019/Ituri-BEN21987, partial genome
MW797127.1	Background	Zaire ebolavirus	2021-08-16	Ebolavirus	2019	Ituri	BEN22364	ssRNA(-)	18582	GenBank	partial	Democratic Republic of the Congo	Homo sapiens		2019-07-06	Zaire ebolavirus isolate Ebolavirus/H.sapiens-wt/COD/2019/Ituri-BEN22364, partial genome
MT778171.1	Background	Zaire ebolavirus	2021-01-31	Ebola virus	2019	Ituri	BEN22409	ssRNA(-)	18915	GenBank	partial	Democratic Republic of the Congo	Homo sapiens		2019-07-07	Zaire ebolavirus isolate Ebola virus/H.sapiens-wt/COD/2019/Ituri-BEN22409, partial genome
MT778173.1	Background	Zaire ebolavirus	2021-01-31	Ebola virus	2019	Ituri	BEN22431	ssRNA(-)	18952	GenBank	partial	Democratic Republic of the Congo	Homo sapiens		2019-07-07	Zaire ebolavirus isolate Ebola virus/H.sapiens-wt/COD/2019/Ituri-BEN22431, partial genome
MK163662.1	Background	Zaire ebolavirus	2019-02-15	Ebola virus	2018	Ituri	BEN225	ssRNA(-)	18914	GenBank	partial	Democratic Republic of the Congo	Homo sapiens	blood	2018-08-23	Zaire ebolavirus isolate Ebola virus/H.sapiens-wt/COD/2018/Ituri-BEN225, partial genome
MT778174.1	Background	Zaire ebolavirus	2021-01-31	Ebola virus	2019	Ituri	BEN22591	ssRNA(-)	18950	GenBank	partial	Democratic Republic of the Congo	Homo sapiens		2019-08-07	Zaire ebolavirus isolate Ebola virus/H.sapiens-wt/COD/2019/Ituri-BEN22591, partial genome
MT778175.1	Background	Zaire ebolavirus	2021-01-31	Ebola virus	2019	Ituri	BEN22635	ssRNA(-)	18948	GenBank	partial	Democratic Republic of the Congo	Homo sapiens		2019-08-07	Zaire ebolavirus isolate Ebola virus/H.sapiens-wt/COD/2019/Ituri-BEN22635, partial genome
MW797129.1	Background	Zaire ebolavirus	2021-08-16	Ebolavirus	2019	Ituri	BEN22639	ssRNA(-)	18808	GenBank	partial	Democratic Republic of the Congo	Homo sapiens		2019-07-08	Zaire ebolavirus isolate Ebolavirus/H.sapiens-wt/COD/2019/Ituri-BEN22639, partial genome
MW797130.1	Background	Zaire ebolavirus	2021-08-16	Ebolavirus	2019	Ituri	BEN22643	ssRNA(-)	18814	GenBank	partial	Democratic Republic of the Congo	Homo sapiens		2019-07-08	Zaire ebolavirus isolate Ebolavirus/H.sapiens-wt/COD/2019/Ituri-BEN22643, partial genome
MW797131.1	Background	Zaire ebolavirus	2021-08-16	Ebolavirus	2019	Ituri	BEN22653	ssRNA(-)	18806	GenBank	partial	Democratic Republic of the Congo	Homo sapiens		2019-07-08	Zaire ebolavirus isolate Ebolavirus/H.sapiens-wt/COD/2019/Ituri-BEN22653, partial genome
MT778177.1	Background	Zaire ebolavirus	2021-01-31	Ebola virus	2019	Ituri	BEN22873	ssRNA(-)	18596	GenBank	partial	Democratic Republic of the Congo	Homo sapiens		2019-07-10	Zaire ebolavirus isolate Ebola virus/H.sapiens-wt/COD/2019/Ituri-BEN22873, partial genome
MT778179.1	Background	Zaire ebolavirus	2021-01-31	Ebola virus	2019	Ituri	BEN22932	ssRNA(-)	18593	GenBank	partial	Democratic Republic of the Congo	Homo sapiens		2019-07-10	Zaire ebolavirus isolate Ebola virus/H.sapiens-wt/COD/2019/Ituri-BEN22932, partial genome
MK163663.1	Background	Zaire ebolavirus	2019-02-15	Ebola virus	2018	Ituri	BEN230	ssRNA(-)	18913	GenBank	partial	Democratic Republic of the Congo	Homo sapiens	blood	2018-08-24	Zaire ebolavirus isolate Ebola virus/H.sapiens-wt/COD/2018/Ituri-BEN230, partial genome
MT778143.1	Background	Zaire ebolavirus	2021-01-31	Ebola virus	2018	Ituri	BEN2329	ssRNA(-)	18827	GenBank	partial	Democratic Republic of the Congo	Homo sapiens		2018-11-22	Zaire ebolavirus isolate Ebola virus/H.sapiens-wt/COD/2018/Ituri-BEN2329, partial genome
MT778144.1	Background	Zaire ebolavirus	2021-01-31	Ebola virus	2018	Ituri	BEN2332	ssRNA(-)	18827	GenBank	partial	Democratic Republic of the Congo	Homo sapiens		2018-11-22	Zaire ebolavirus isolate Ebola virus/H.sapiens-wt/COD/2018/Ituri-BEN2332, partial genome
MW797132.1	Background	Zaire ebolavirus	2021-08-16	Ebolavirus	2019	Ituri	BEN23438	ssRNA(-)	18742	GenBank	partial	Democratic Republic of the Congo	Homo sapiens		2019-07-14	Zaire ebolavirus isolate Ebolavirus/H.sapiens-wt/COD/2019/Ituri-BEN23438, partial genome
MT778145.1	Background	Zaire ebolavirus	2021-01-31	Ebola virus	2018	Ituri	BEN2357	ssRNA(-)	18827	GenBank	partial	Democratic Republic of the Congo	Homo sapiens		2018-11-23	Zaire ebolavirus isolate Ebola virus/H.sapiens-wt/COD/2018/Ituri-BEN2357, partial genome
MK163665.1	Background	Zaire ebolavirus	2019-02-15	Ebola virus	2018	Ituri	BEN236	ssRNA(-)	18956	GenBank	partial	Democratic Republic of the Congo	Homo sapiens	blood	2018-08-25	Zaire ebolavirus isolate Ebola virus/H.sapiens-wt/COD/2018/Ituri-BEN236, partial genome
MW797133.1	Background	Zaire ebolavirus	2021-08-16	Ebolavirus	2019	Ituri	BEN23697	ssRNA(-)	18822	GenBank	partial	Democratic Republic of the Congo	Homo sapiens		2019-07-16	Zaire ebolavirus isolate Ebolavirus/H.sapiens-wt/COD/2019/Ituri-BEN23697, partial genome
MW797134.1	Background	Zaire ebolavirus	2021-08-16	Ebolavirus	2019	Ituri	BEN23744	ssRNA(-)	18804	GenBank	partial	Democratic Republic of the Congo	Homo sapiens		2019-07-16	Zaire ebolavirus isolate Ebolavirus/H.sapiens-wt/COD/2019/Ituri-BEN23744, partial genome
MW797135.1	Background	Zaire ebolavirus	2021-08-16	Ebolavirus	2019	Ituri	BEN23856	ssRNA(-)	18813	GenBank	partial	Democratic Republic of the Congo	Homo sapiens		2019-07-17	Zaire ebolavirus isolate Ebolavirus/H.sapiens-wt/COD/2019/Ituri-BEN23856, partial genome
MW797136.1	Background	Zaire ebolavirus	2021-08-16	Ebolavirus	2019	Ituri	BEN23895	ssRNA(-)	18564	GenBank	partial	Democratic Republic of the Congo	Homo sapiens		2019-07-17	Zaire ebolavirus isolate Ebolavirus/H.sapiens-wt/COD/2019/Ituri-BEN23895, partial genome
MK163666.1	Background	Zaire ebolavirus	2019-02-15	Ebola virus	2018	Ituri	BEN240	ssRNA(-)	18952	GenBank	partial	Democratic Republic of the Congo	Homo sapiens	blood	2018-08-25	Zaire ebolavirus isolate Ebola virus/H.sapiens-wt/COD/2018/Ituri-BEN240, partial genome
MW797137.1	Background	Zaire ebolavirus	2021-08-16	Ebolavirus	2019	Ituri	BEN24348	ssRNA(-)	18822	GenBank	partial	Democratic Republic of the Congo	Homo sapiens		2019-07-19	Zaire ebolavirus isolate Ebolavirus/H.sapiens-wt/COD/2019/Ituri-BEN24348, partial genome
MW797138.1	Background	Zaire ebolavirus	2021-08-16	Ebolavirus	2019	Ituri	BEN24640	ssRNA(-)	18786	GenBank	partial	Democratic Republic of the Congo	Homo sapiens		2019-07-21	Zaire ebolavirus isolate Ebolavirus/H.sapiens-wt/COD/2019/Ituri-BEN24640, partial genome
MW797139.1	Background	Zaire ebolavirus	2021-08-16	Ebolavirus	2019	Ituri	BEN24739	ssRNA(-)	18818	GenBank	partial	Democratic Republic of the Congo	Homo sapiens		2019-07-21	Zaire ebolavirus isolate Ebolavirus/H.sapiens-wt/COD/2019/Ituri-BEN24739, partial genome
MW797140.1	Background	Zaire ebolavirus	2021-08-16	Ebolavirus	2019	Ituri	BEN24751	ssRNA(-)	18807	GenBank	partial	Democratic Republic of the Congo	Homo sapiens		2019-07-21	Zaire ebolavirus isolate Ebolavirus/H.sapiens-wt/COD/2019/Ituri-BEN24751, partial genome
MT778146.1	Background	Zaire ebolavirus	2021-01-31	Ebola virus	2018	Ituri	BEN2510	ssRNA(-)	18827	GenBank	partial	Democratic Republic of the Congo	Homo sapiens		2018-11-25	Zaire ebolavirus isolate Ebola virus/H.sapiens-wt/COD/2018/Ituri-BEN2510, partial genome
MW797141.1	Background	Zaire ebolavirus	2021-08-16	Ebolavirus	2019	Ituri	BEN25101	ssRNA(-)	18821	GenBank	partial	Democratic Republic of the Congo	Homo sapiens		2019-07-23	Zaire ebolavirus isolate Ebolavirus/H.sapiens-wt/COD/2019/Ituri-BEN25101, partial genome
MK163667.1	Background	Zaire ebolavirus	2019-02-15	Ebola virus	2018	Ituri	BEN255	ssRNA(-)	18948	GenBank	partial	Democratic Republic of the Congo	Homo sapiens	blood	2018-08-29	Zaire ebolavirus isolate Ebola virus/H.sapiens-wt/COD/2018/Ituri-BEN255, partial genome
MW797142.1	Background	Zaire ebolavirus	2021-08-16	Ebolavirus	2019	Ituri	BEN25515	ssRNA(-)	18804	GenBank	partial	Democratic Republic of the Congo	Homo sapiens		2019-07-25	Zaire ebolavirus isolate Ebolavirus/H.sapiens-wt/COD/2019/Ituri-BEN25515, partial genome
MW797143.1	Background	Zaire ebolavirus	2021-08-16	Ebolavirus	2019	Ituri	BEN25704	ssRNA(-)	18819	GenBank	partial	Democratic Republic of the Congo	Homo sapiens		2019-07-26	Zaire ebolavirus isolate Ebolavirus/H.sapiens-wt/COD/2019/Ituri-BEN25704, partial genome
MW797144.1	Background	Zaire ebolavirus	2021-08-16	Ebolavirus	2019	Ituri	BEN25705	ssRNA(-)	18812	GenBank	partial	Democratic Republic of the Congo	Homo sapiens		2019-07-27	Zaire ebolavirus isolate Ebolavirus/H.sapiens-wt/COD/2019/Ituri-BEN25705, partial genome
MW797145.1	Background	Zaire ebolavirus	2021-08-16	Ebolavirus	2019	Ituri	BEN26260	ssRNA(-)	18814	GenBank	partial	Democratic Republic of the Congo	Homo sapiens		2019-07-29	Zaire ebolavirus isolate Ebolavirus/H.sapiens-wt/COD/2019/Ituri-BEN26260, partial genome
MK163668.1	Background	Zaire ebolavirus	2019-02-15	Ebola virus	2018	Ituri	BEN263	ssRNA(-)	18923	GenBank	partial	Democratic Republic of the Congo	Homo sapiens	blood	2018-08-30	Zaire ebolavirus isolate Ebola virus/H.sapiens-wt/COD/2018/Ituri-BEN263, partial genome
MK163669.1	Background	Zaire ebolavirus	2019-02-15	Ebola virus	2018	Ituri	BEN267	ssRNA(-)	18933	GenBank	partial	Democratic Republic of the Congo	Homo sapiens	blood	2018-08-31	Zaire ebolavirus isolate Ebola virus/H.sapiens-wt/COD/2018/Ituri-BEN267, partial genome
MK163670.1	Background	Zaire ebolavirus	2019-02-15	Ebola virus	2018	Ituri	BEN268	ssRNA(-)	18912	GenBank	partial	Democratic Republic of the Congo	Homo sapiens	blood	2018-08-31	Zaire ebolavirus isolate Ebola virus/H.sapiens-wt/COD/2018/Ituri-BEN268, partial genome
MK163672.1	Background	Zaire ebolavirus	2019-02-15	Ebola virus	2018	Ituri	BEN274	ssRNA(-)	18937	GenBank	partial	Democratic Republic of the Congo	Homo sapiens	blood	2018-09-01	Zaire ebolavirus isolate Ebola virus/H.sapiens-wt/COD/2018/Ituri-BEN274, partial genome
MW797147.1	Background	Zaire ebolavirus	2021-08-16	Ebolavirus	2019	Ituri	BEN28142	ssRNA(-)	18809	GenBank	partial	Democratic Republic of the Congo	Homo sapiens		2019-08-10	Zaire ebolavirus isolate Ebolavirus/H.sapiens-wt/COD/2019/Ituri-BEN28142, partial genome
MW797148.1	Background	Zaire ebolavirus	2021-08-16	Ebolavirus	2019	Ituri	BEN28238	ssRNA(-)	18592	GenBank	partial	Democratic Republic of the Congo	Homo sapiens		2019-08-11	Zaire ebolavirus isolate Ebolavirus/H.sapiens-wt/COD/2019/Ituri-BEN28238, partial genome
MT778180.1	Background	Zaire ebolavirus	2021-01-31	Ebola virus	2019	Ituri	BEN28240	ssRNA(-)	18914	GenBank	partial	Democratic Republic of the Congo	Homo sapiens		2019-08-11	Zaire ebolavirus isolate Ebola virus/H.sapiens-wt/COD/2019/Ituri-BEN28240, partial genome
MT778181.1	Background	Zaire ebolavirus	2021-01-31	Ebola virus	2019	Ituri	BEN28293	ssRNA(-)	18947	GenBank	partial	Democratic Republic of the Congo	Homo sapiens		2019-08-11	Zaire ebolavirus isolate Ebola virus/H.sapiens-wt/COD/2019/Ituri-BEN28293, partial genome
MT778182.1	Background	Zaire ebolavirus	2021-01-31	Ebola virus	2019	Ituri	BEN28321	ssRNA(-)	18909	GenBank	partial	Democratic Republic of the Congo	Homo sapiens		2019-08-11	Zaire ebolavirus isolate Ebola virus/H.sapiens-wt/COD/2019/Ituri-BEN28321, partial genome
MW797151.1	Background	Zaire ebolavirus	2021-08-16	Ebolavirus	2019	Ituri	BEN28455	ssRNA(-)	18586	GenBank	partial	Democratic Republic of the Congo	Homo sapiens		2019-08-12	Zaire ebolavirus isolate Ebolavirus/H.sapiens-wt/COD/2019/Ituri-BEN28455, partial genome
MW797152.1	Background	Zaire ebolavirus	2021-08-16	Ebolavirus	2019	Ituri	BEN28552	ssRNA(-)	18802	GenBank	partial	Democratic Republic of the Congo	Homo sapiens		2019-08-13	Zaire ebolavirus isolate Ebolavirus/H.sapiens-wt/COD/2019/Ituri-BEN28552, partial genome
MK163673.1	Background	Zaire ebolavirus	2019-02-15	Ebola virus	2018	Ituri	BEN286	ssRNA(-)	18936	GenBank	partial	Democratic Republic of the Congo	Homo sapiens	blood	2018-09-03	Zaire ebolavirus isolate Ebola virus/H.sapiens-wt/COD/2018/Ituri-BEN286, partial genome
MT778183.1	Background	Zaire ebolavirus	2021-01-31	Ebola virus	2019	Ituri	BEN28642	ssRNA(-)	18595	GenBank	partial	Democratic Republic of the Congo	Homo sapiens		2019-08-14	Zaire ebolavirus isolate Ebola virus/H.sapiens-wt/COD/2019/Ituri-BEN28642, partial genome
MW797153.1	Background	Zaire ebolavirus	2021-08-16	Ebolavirus	2019	Ituri	BEN28680	ssRNA(-)	18592	GenBank	partial	Democratic Republic of the Congo	Homo sapiens		2019-08-14	Zaire ebolavirus isolate Ebolavirus/H.sapiens-wt/COD/2019/Ituri-BEN28680, partial genome
MT778184.1	Background	Zaire ebolavirus	2021-01-31	Ebola virus	2019	Ituri	BEN28940	ssRNA(-)	18803	GenBank	partial	Democratic Republic of the Congo	Homo sapiens		2019-08-15	Zaire ebolavirus isolate Ebola virus/H.sapiens-wt/COD/2019/Ituri-BEN28940, partial genome
MK163674.1	Background	Zaire ebolavirus	2019-02-15	Ebola virus	2018	Ituri	BEN292	ssRNA(-)	18956	GenBank	partial	Democratic Republic of the Congo	Homo sapiens	blood	2018-09-04	Zaire ebolavirus isolate Ebola virus/H.sapiens-wt/COD/2018/Ituri-BEN292, partial genome
MK163675.1	Background	Zaire ebolavirus	2019-02-15	Ebola virus	2018	Ituri	BEN294	ssRNA(-)	18906	GenBank	partial	Democratic Republic of the Congo	Homo sapiens	blood	2018-09-05	Zaire ebolavirus isolate Ebola virus/H.sapiens-wt/COD/2018/Ituri-BEN294, partial genome
MT778185.1	Background	Zaire ebolavirus	2021-01-31	Ebola virus	2019	Ituri	BEN29679	ssRNA(-)	18609	GenBank	partial	Democratic Republic of the Congo	Homo sapiens		2019-08-21	Zaire ebolavirus isolate Ebola virus/H.sapiens-wt/COD/2019/Ituri-BEN29679, partial genome
MT778186.1	Background	Zaire ebolavirus	2021-01-31	Ebola virus	2019	Ituri	BEN29683	ssRNA(-)	18595	GenBank	partial	Democratic Republic of the Congo	Homo sapiens		2019-08-21	Zaire ebolavirus isolate Ebola virus/H.sapiens-wt/COD/2019/Ituri-BEN29683, partial genome
MT778187.1	Background	Zaire ebolavirus	2021-01-31	Ebola virus	2019	Ituri	BEN30125	ssRNA(-)	18597	GenBank	partial	Democratic Republic of the Congo	Homo sapiens		2019-08-24	Zaire ebolavirus isolate Ebola virus/H.sapiens-wt/COD/2019/Ituri-BEN30125, partial genome
MT778188.1	Background	Zaire ebolavirus	2021-01-31	Ebola virus	2019	Ituri	BEN30424	ssRNA(-)	18595	GenBank	partial	Democratic Republic of the Congo	Homo sapiens		2019-08-27	Zaire ebolavirus isolate Ebola virus/H.sapiens-wt/COD/2019/Ituri-BEN30424, partial genome
MT778189.1	Background	Zaire ebolavirus	2021-01-31	Ebola virus	2019	Ituri	BEN30473	ssRNA(-)	18698	GenBank	partial	Democratic Republic of the Congo	Homo sapiens		2019-08-27	Zaire ebolavirus isolate Ebola virus/H.sapiens-wt/COD/2019/Ituri-BEN30473, partial genome
MT778190.1	Background	Zaire ebolavirus	2021-01-31	Ebola virus	2019	Ituri	BEN30481	ssRNA(-)	18595	GenBank	partial	Democratic Republic of the Congo	Homo sapiens		2019-08-27	Zaire ebolavirus isolate Ebola virus/H.sapiens-wt/COD/2019/Ituri-BEN30481, partial genome
MT778191.1	Background	Zaire ebolavirus	2021-01-31	Ebola virus	2019	Ituri	BEN30680	ssRNA(-)	18942	GenBank	partial	Democratic Republic of the Congo	Homo sapiens		2019-08-29	Zaire ebolavirus isolate Ebola virus/H.sapiens-wt/COD/2019/Ituri-BEN30680, partial genome
MW797154.1	Background	Zaire ebolavirus	2021-08-16	Ebolavirus	2019	Ituri	BEN30737	ssRNA(-)	18781	GenBank	partial	Democratic Republic of the Congo	Homo sapiens		2019-08-29	Zaire ebolavirus isolate Ebolavirus/H.sapiens-wt/COD/2019/Ituri-BEN30737, partial genome
MT778192.1	Background	Zaire ebolavirus	2021-01-31	Ebola virus	2019	Ituri	BEN30895	ssRNA(-)	18900	GenBank	partial	Democratic Republic of the Congo	Homo sapiens		2019-08-31	Zaire ebolavirus isolate Ebola virus/H.sapiens-wt/COD/2019/Ituri-BEN30895, partial genome
MT778193.1	Background	Zaire ebolavirus	2021-01-31	Ebola virus	2019	Ituri	BEN30947	ssRNA(-)	18951	GenBank	partial	Democratic Republic of the Congo	Homo sapiens		2019-08-31	Zaire ebolavirus isolate Ebola virus/H.sapiens-wt/COD/2019/Ituri-BEN30947, partial genome
MT778194.1	Background	Zaire ebolavirus	2021-01-31	Ebola virus	2019	Ituri	BEN31553	ssRNA(-)	18599	GenBank	partial	Democratic Republic of the Congo	Homo sapiens		2019-09-05	Zaire ebolavirus isolate Ebola virus/H.sapiens-wt/COD/2019/Ituri-BEN31553, partial genome
MT778195.1	Background	Zaire ebolavirus	2021-01-31	Ebola virus	2019	Ituri	BEN31595	ssRNA(-)	18595	GenBank	partial	Democratic Republic of the Congo	Homo sapiens		2019-09-05	Zaire ebolavirus isolate Ebola virus/H.sapiens-wt/COD/2019/Ituri-BEN31595, partial genome
MT778196.1	Background	Zaire ebolavirus	2021-01-31	Ebola virus	2019	Ituri	BEN31602	ssRNA(-)	18596	GenBank	partial	Democratic Republic of the Congo	Homo sapiens		2019-09-05	Zaire ebolavirus isolate Ebola virus/H.sapiens-wt/COD/2019/Ituri-BEN31602, partial genome
MT778197.1	Background	Zaire ebolavirus	2021-01-31	Ebola virus	2019	Ituri	BEN31891	ssRNA(-)	18632	GenBank	partial	Democratic Republic of the Congo	Homo sapiens		2019-09-07	Zaire ebolavirus isolate Ebola virus/H.sapiens-wt/COD/2019/Ituri-BEN31891, partial genome
MT778198.1	Background	Zaire ebolavirus	2021-01-31	Ebola virus	2019	Ituri	BEN31926	ssRNA(-)	18942	GenBank	partial	Democratic Republic of the Congo	Homo sapiens		2019-09-07	Zaire ebolavirus isolate Ebola virus/H.sapiens-wt/COD/2019/Ituri-BEN31926, partial genome
MW797155.1	Background	Zaire ebolavirus	2021-08-16	Ebolavirus	2019	Ituri	BEN32140	ssRNA(-)	18802	GenBank	partial	Democratic Republic of the Congo	Homo sapiens		2019-09-09	Zaire ebolavirus isolate Ebolavirus/H.sapiens-wt/COD/2019/Ituri-BEN32140, partial genome
MT778199.1	Background	Zaire ebolavirus	2021-01-31	Ebola virus	2019	Ituri	BEN32312	ssRNA(-)	18596	GenBank	partial	Democratic Republic of the Congo	Homo sapiens		2019-09-10	Zaire ebolavirus isolate Ebola virus/H.sapiens-wt/COD/2019/Ituri-BEN32312, partial genome
MT778148.1	Background	Zaire ebolavirus	2021-01-31	Ebola virus	2018	Ituri	BEN3232	ssRNA(-)	18845	GenBank	partial	Democratic Republic of the Congo	Homo sapiens		2018-12	Zaire ebolavirus isolate Ebola virus/H.sapiens-wt/COD/2018/Ituri-BEN3232, partial genome
MW797157.1	Background	Zaire ebolavirus	2021-08-16	Ebolavirus	2019	Ituri	BEN33818	ssRNA(-)	18813	GenBank	partial	Democratic Republic of the Congo	Homo sapiens		2019-09-20	Zaire ebolavirus isolate Ebolavirus/H.sapiens-wt/COD/2019/Ituri-BEN33818, partial genome
MW797158.1	Background	Zaire ebolavirus	2021-08-16	Ebolavirus	2019	Ituri	BEN33819	ssRNA(-)	18809	GenBank	partial	Democratic Republic of the Congo	Homo sapiens		2019-09-20	Zaire ebolavirus isolate Ebolavirus/H.sapiens-wt/COD/2019/Ituri-BEN33819, partial genome
MW797159.1	Background	Zaire ebolavirus	2021-08-16	Ebolavirus	2019	Ituri	BEN33820	ssRNA(-)	18809	GenBank	partial	Democratic Republic of the Congo	Homo sapiens		2019-09-20	Zaire ebolavirus isolate Ebolavirus/H.sapiens-wt/COD/2019/Ituri-BEN33820, partial genome
MW797160.1	Background	Zaire ebolavirus	2021-08-16	Ebolavirus	2019	Ituri	BEN33857	ssRNA(-)	18805	GenBank	partial	Democratic Republic of the Congo	Homo sapiens		2019-09-20	Zaire ebolavirus isolate Ebolavirus/H.sapiens-wt/COD/2019/Ituri-BEN33857, partial genome
MT778110.1	Background	Zaire ebolavirus	2021-01-31	Ebola virus	2018	Ituri	BEN340	ssRNA(-)	18827	GenBank	partial	Democratic Republic of the Congo	Homo sapiens		2018-09-13	Zaire ebolavirus isolate Ebola virus/H.sapiens-wt/COD/2018/Ituri-BEN340, partial genome
MT778111.1	Background	Zaire ebolavirus	2021-01-31	Ebola virus	2018	Ituri	BEN341	ssRNA(-)	18827	GenBank	partial	Democratic Republic of the Congo	Homo sapiens		2018-09-13	Zaire ebolavirus isolate Ebola virus/H.sapiens-wt/COD/2018/Ituri-BEN341, partial genome
MT778200.1	Background	Zaire ebolavirus	2021-01-31	Ebola virus	2019	Ituri	BEN34333	ssRNA(-)	18583	GenBank	partial	Democratic Republic of the Congo	Homo sapiens		2019-09-23	Zaire ebolavirus isolate Ebola virus/H.sapiens-wt/COD/2019/Ituri-BEN34333, partial genome
MW797161.1	Background	Zaire ebolavirus	2021-08-16	Ebolavirus	2019	Ituri	BEN34337	ssRNA(-)	18810	GenBank	partial	Democratic Republic of the Congo	Homo sapiens		2019-09-23	Zaire ebolavirus isolate Ebolavirus/H.sapiens-wt/COD/2019/Ituri-BEN34337, partial genome
MW797162.1	Background	Zaire ebolavirus	2021-08-16	Ebolavirus	2019	Ituri	BEN34468	ssRNA(-)	18592	GenBank	partial	Democratic Republic of the Congo	Homo sapiens		2019-09-24	Zaire ebolavirus isolate Ebolavirus/H.sapiens-wt/COD/2019/Ituri-BEN34468, partial genome
MT778112.1	Background	Zaire ebolavirus	2021-01-31	Ebola virus	2018	Ituri	BEN347	ssRNA(-)	18827	GenBank	partial	Democratic Republic of the Congo	Homo sapiens		2018-09-15	Zaire ebolavirus isolate Ebola virus/H.sapiens-wt/COD/2018/Ituri-BEN347, partial genome
MW797163.1	Background	Zaire ebolavirus	2021-08-16	Ebolavirus	2019	Ituri	BEN35213	ssRNA(-)	18588	GenBank	partial	Democratic Republic of the Congo	Homo sapiens		2019-09-30	Zaire ebolavirus isolate Ebolavirus/H.sapiens-wt/COD/2019/Ituri-BEN35213, partial genome
MW797164.1	Background	Zaire ebolavirus	2021-08-16	Ebolavirus	2019	Ituri	BEN35973	ssRNA(-)	18593	GenBank	partial	Democratic Republic of the Congo	Homo sapiens		2019-10-07	Zaire ebolavirus isolate Ebolavirus/H.sapiens-wt/COD/2019/Ituri-BEN35973, partial genome
MT778202.1	Background	Zaire ebolavirus	2021-01-31	Ebola virus	2019	Ituri	BEN36637	ssRNA(-)	18948	GenBank	partial	Democratic Republic of the Congo	Homo sapiens		2019-10-12	Zaire ebolavirus isolate Ebola virus/H.sapiens-wt/COD/2019/Ituri-BEN36637, partial genome
MT778203.1	Background	Zaire ebolavirus	2021-01-31	Ebola virus	2019	Ituri	BEN36678	ssRNA(-)	18876	GenBank	partial	Democratic Republic of the Congo	Homo sapiens		2019-10-12	Zaire ebolavirus isolate Ebola virus/H.sapiens-wt/COD/2019/Ituri-BEN36678, partial genome
MT778204.1	Background	Zaire ebolavirus	2021-01-31	Ebola virus	2019	Ituri	BEN36706	ssRNA(-)	18817	GenBank	partial	Democratic Republic of the Congo	Homo sapiens		2019-10-12	Zaire ebolavirus isolate Ebola virus/H.sapiens-wt/COD/2019/Ituri-BEN36706, partial genome
MT778205.1	Background	Zaire ebolavirus	2021-01-31	Ebola virus	2019	Ituri	BEN36708	ssRNA(-)	18803	GenBank	partial	Democratic Republic of the Congo	Homo sapiens		2019-10-12	Zaire ebolavirus isolate Ebola virus/H.sapiens-wt/COD/2019/Ituri-BEN36708, partial genome
MW797165.1	Background	Zaire ebolavirus	2021-08-16	Ebolavirus	2019	Ituri	BEN36761	ssRNA(-)	18810	GenBank	partial	Democratic Republic of the Congo	Homo sapiens		2019-10-13	Zaire ebolavirus isolate Ebolavirus/H.sapiens-wt/COD/2019/Ituri-BEN36761, partial genome
MT778206.1	Background	Zaire ebolavirus	2021-01-31	Ebola virus	2019	Ituri	BEN36864	ssRNA(-)	18809	GenBank	partial	Democratic Republic of the Congo	Homo sapiens		2019-10-13	Zaire ebolavirus isolate Ebola virus/H.sapiens-wt/COD/2019/Ituri-BEN36864, partial genome
MW797166.1	Background	Zaire ebolavirus	2021-08-16	Ebolavirus	2019	Ituri	BEN37188	ssRNA(-)	18814	GenBank	partial	Democratic Republic of the Congo	Homo sapiens		2019-10-16	Zaire ebolavirus isolate Ebolavirus/H.sapiens-wt/COD/2019/Ituri-BEN37188, partial genome
MT778207.1	Background	Zaire ebolavirus	2021-01-31	Ebola virus	2019	Ituri	BEN37396	ssRNA(-)	18946	GenBank	partial	Democratic Republic of the Congo	Homo sapiens		2019-10-17	Zaire ebolavirus isolate Ebola virus/H.sapiens-wt/COD/2019/Ituri-BEN37396, partial genome
MT778113.1	Background	Zaire ebolavirus	2021-01-31	Ebola virus	2018	Ituri	BEN379	ssRNA(-)	18827	GenBank	partial	Democratic Republic of the Congo	Homo sapiens		2018-09-20	Zaire ebolavirus isolate Ebola virus/H.sapiens-wt/COD/2018/Ituri-BEN379, partial genome
MT778208.1	Background	Zaire ebolavirus	2021-01-31	Ebola virus	2019	Ituri	BEN39066	ssRNA(-)	18913	GenBank	partial	Democratic Republic of the Congo	Homo sapiens		2019-10-28	Zaire ebolavirus isolate Ebola virus/H.sapiens-wt/COD/2019/Ituri-BEN39066, partial genome
MW797167.1	Background	Zaire ebolavirus	2021-08-16	Ebolavirus	2019	Ituri	BEN39113	ssRNA(-)	18813	GenBank	partial	Democratic Republic of the Congo	Homo sapiens		2019-10-29	Zaire ebolavirus isolate Ebolavirus/H.sapiens-wt/COD/2019/Ituri-BEN39113, partial genome
MT778209.1	Background	Zaire ebolavirus	2021-01-31	Ebola virus	2019	Ituri	BEN39780	ssRNA(-)	18954	GenBank	partial	Democratic Republic of the Congo	Homo sapiens		2019-11-04	Zaire ebolavirus isolate Ebola virus/H.sapiens-wt/COD/2019/Ituri-BEN39780, partial genome
MT778210.1	Background	Zaire ebolavirus	2021-01-31	Ebola virus	2019	Ituri	BEN39826	ssRNA(-)	18916	GenBank	partial	Democratic Republic of the Congo	Homo sapiens		2019-11-04	Zaire ebolavirus isolate Ebola virus/H.sapiens-wt/COD/2019/Ituri-BEN39826, partial genome
MW797169.1	Background	Zaire ebolavirus	2021-08-16	Ebolavirus	2019	Ituri	BEN39846	ssRNA(-)	18598	GenBank	partial	Democratic Republic of the Congo	Homo sapiens		2019-11-05	Zaire ebolavirus isolate Ebolavirus/H.sapiens-wt/COD/2019/Ituri-BEN39846, partial genome
MT778151.1	Background	Zaire ebolavirus	2021-01-31	Ebola virus	2018	Ituri	BEN4020	ssRNA(-)	18885	GenBank	partial	Democratic Republic of the Congo	Homo sapiens		2018-12-15	Zaire ebolavirus isolate Ebola virus/H.sapiens-wt/COD/2018/Ituri-BEN4020, partial genome
MT778212.1	Background	Zaire ebolavirus	2021-01-31	Ebola virus	2019	Ituri	BEN41281	ssRNA(-)	18593	GenBank	partial	Democratic Republic of the Congo	Homo sapiens		2019-11-17	Zaire ebolavirus isolate Ebola virus/H.sapiens-wt/COD/2019/Ituri-BEN41281, partial genome
MT778213.1	Background	Zaire ebolavirus	2021-01-31	Ebola virus	2019	Ituri	BEN41359	ssRNA(-)	18596	GenBank	partial	Democratic Republic of the Congo	Homo sapiens		2019-11-17	Zaire ebolavirus isolate Ebola virus/H.sapiens-wt/COD/2019/Ituri-BEN41359, partial genome
MT778214.1	Background	Zaire ebolavirus	2021-01-31	Ebola virus	2019	Ituri	BEN42330	ssRNA(-)	18594	GenBank	partial	Democratic Republic of the Congo	Homo sapiens		2019-12-03	Zaire ebolavirus isolate Ebola virus/H.sapiens-wt/COD/2019/Ituri-BEN42330, partial genome
MT778216.1	Background	Zaire ebolavirus	2021-01-31	Ebola virus	2019	Ituri	BEN42332	ssRNA(-)	18596	GenBank	partial	Democratic Republic of the Congo	Homo sapiens		2019-12-03	Zaire ebolavirus isolate Ebola virus/H.sapiens-wt/COD/2019/Ituri-BEN42332, partial genome
MT778218.1	Background	Zaire ebolavirus	2021-01-31	Ebola virus	2019	Ituri	BEN42399	ssRNA(-)	18594	GenBank	partial	Democratic Republic of the Congo	Homo sapiens		2019-12-04	Zaire ebolavirus isolate Ebola virus/H.sapiens-wt/COD/2019/Ituri-BEN42399, partial genome
MW797170.1	Background	Zaire ebolavirus	2021-08-16	Ebolavirus	2019	Ituri	BEN42626	ssRNA(-)	18813	GenBank	partial	Democratic Republic of the Congo	Homo sapiens		2019-12-08	Zaire ebolavirus isolate Ebolavirus/H.sapiens-wt/COD/2019/Ituri-BEN42626, partial genome
MW797171.1	Background	Zaire ebolavirus	2021-08-16	Ebolavirus	2019	Ituri	BEN42629	ssRNA(-)	18809	GenBank	partial	Democratic Republic of the Congo	Homo sapiens		2019-12-08	Zaire ebolavirus isolate Ebolavirus/H.sapiens-wt/COD/2019/Ituri-BEN42629, partial genome
MT778220.1	Background	Zaire ebolavirus	2021-01-31	Ebola virus	2020	Ituri	BEN46116	ssRNA(-)	18843	GenBank	partial	Democratic Republic of the Congo	Homo sapiens		2020-01-09	Zaire ebolavirus isolate Ebola virus/H.sapiens-wt/COD/2020/Ituri-BEN46116, partial genome
MT778660.1	Background	Zaire ebolavirus	2021-01-31	Ebola virus	2020	Ituri	BEN46488	ssRNA(-)	18593	GenBank	partial	Democratic Republic of the Congo	Homo sapiens		2020-01-13	Zaire ebolavirus isolate Ebola virus/H.sapiens-wt/COD/2020/Ituri-BEN46488, partial genome
MT778221.1	Background	Zaire ebolavirus	2021-01-31	Ebola virus	2020	Ituri	BEN46574	ssRNA(-)	18809	GenBank	partial	Democratic Republic of the Congo	Homo sapiens		2020-01-14	Zaire ebolavirus isolate Ebola virus/H.sapiens-wt/COD/2020/Ituri-BEN46574, partial genome
MT778222.1	Background	Zaire ebolavirus	2021-01-31	Ebola virus	2020	Ituri	BEN46697	ssRNA(-)	18939	GenBank	partial	Democratic Republic of the Congo	Homo sapiens		2020-01-15	Zaire ebolavirus isolate Ebola virus/H.sapiens-wt/COD/2020/Ituri-BEN46697, partial genome
MT778656.1	Background	Zaire ebolavirus	2021-01-31	Ebola virus	2020	Ituri	BEN46737	ssRNA(-)	18753	GenBank	partial	Democratic Republic of the Congo	Homo sapiens		2020-01-15	Zaire ebolavirus isolate Ebola virus/H.sapiens-wt/COD/2020/Ituri-BEN46737, partial genome
MT778657.1	Background	Zaire ebolavirus	2021-01-31	Ebola virus	2020	Ituri	BEN46754	ssRNA(-)	18810	GenBank	partial	Democratic Republic of the Congo	Homo sapiens		2020-01-15	Zaire ebolavirus isolate Ebola virus/H.sapiens-wt/COD/2020/Ituri-BEN46754, partial genome
MT778223.1	Background	Zaire ebolavirus	2021-01-31	Ebola virus	2020	Ituri	BEN46848	ssRNA(-)	18809	GenBank	partial	Democratic Republic of the Congo	Homo sapiens		2020-01-16	Zaire ebolavirus isolate Ebola virus/H.sapiens-wt/COD/2020/Ituri-BEN46848, partial genome
MT778649.1	Background	Zaire ebolavirus	2021-01-31	Ebola virus	2020	Ituri	BEN47083	ssRNA(-)	18813	GenBank	partial	Democratic Republic of the Congo	Homo sapiens		2020-01-18	Zaire ebolavirus isolate Ebola virus/H.sapiens-wt/COD/2020/Ituri-BEN47083, partial genome
MT778224.1	Background	Zaire ebolavirus	2021-01-31	Ebola virus	2020	Ituri	BEN47206	ssRNA(-)	18935	GenBank	partial	Democratic Republic of the Congo	Homo sapiens		2020-01-19	Zaire ebolavirus isolate Ebola virus/H.sapiens-wt/COD/2020/Ituri-BEN47206, partial genome
MT778650.1	Background	Zaire ebolavirus	2021-01-31	Ebola virus	2020	Ituri	BEN47225	ssRNA(-)	18819	GenBank	partial	Democratic Republic of the Congo	Homo sapiens		2020-01-19	Zaire ebolavirus isolate Ebola virus/H.sapiens-wt/COD/2020/Ituri-BEN47225, partial genome
MT778651.1	Background	Zaire ebolavirus	2021-01-31	Ebola virus	2020	Ituri	BEN47296	ssRNA(-)	18820	GenBank	partial	Democratic Republic of the Congo	Homo sapiens		2020-01-20	Zaire ebolavirus isolate Ebola virus/H.sapiens-wt/COD/2020/Ituri-BEN47296, partial genome
MT800931.1	Background	Zaire ebolavirus	2022-01-31	Ebolavirus	2018	Ituri	BEN47371	ssRNA(-)	18814	GenBank	partial	Democratic Republic of the Congo	Homo sapiens		2020-01-20	Zaire ebolavirus isolate Ebolavirus/H.sapiens-wt/COD/2018/Ituri-BEN47371, partial genome
MT778225.1	Background	Zaire ebolavirus	2021-01-31	Ebola virus	2020	Ituri	BEN48039	ssRNA(-)	18936	GenBank	partial	Democratic Republic of the Congo	Homo sapiens		2020-01-25	Zaire ebolavirus isolate Ebola virus/H.sapiens-wt/COD/2020/Ituri-BEN48039, partial genome
MT778226.1	Background	Zaire ebolavirus	2021-01-31	Ebola virus	2020	Ituri	BEN48100	ssRNA(-)	18936	GenBank	partial	Democratic Republic of the Congo	Homo sapiens		2020-01-26	Zaire ebolavirus isolate Ebola virus/H.sapiens-wt/COD/2020/Ituri-BEN48100, partial genome
MT778227.1	Background	Zaire ebolavirus	2021-01-31	Ebola virus	2020	Ituri	BEN48231	ssRNA(-)	18945	GenBank	partial	Democratic Republic of the Congo	Homo sapiens		2020-01-27	Zaire ebolavirus isolate Ebola virus/H.sapiens-wt/COD/2020/Ituri-BEN48231, partial genome
MT778153.1	Background	Zaire ebolavirus	2021-01-31	Ebola virus	2018	Ituri	BEN4834	ssRNA(-)	18929	GenBank	partial	Democratic Republic of the Congo	Homo sapiens		2018-12-29	Zaire ebolavirus isolate Ebola virus/H.sapiens-wt/COD/2018/Ituri-BEN4834, partial genome
MT778228.1	Background	Zaire ebolavirus	2021-01-31	Ebola virus	2020	Ituri	BEN48404	ssRNA(-)	18949	GenBank	partial	Democratic Republic of the Congo	Homo sapiens		2020-01-28	Zaire ebolavirus isolate Ebola virus/H.sapiens-wt/COD/2020/Ituri-BEN48404, partial genome
MT778229.1	Background	Zaire ebolavirus	2021-01-31	Ebola virus	2020	Ituri	BEN48608	ssRNA(-)	18956	GenBank	partial	Democratic Republic of the Congo	Homo sapiens		2020-01-29	Zaire ebolavirus isolate Ebola virus/H.sapiens-wt/COD/2020/Ituri-BEN48608, partial genome
MT778648.1	Background	Zaire ebolavirus	2021-01-31	Ebola virus	2020	Ituri	BEN49243	ssRNA(-)	18843	GenBank	partial	Democratic Republic of the Congo	Homo sapiens		2020-02-04	Zaire ebolavirus isolate Ebola virus/H.sapiens-wt/COD/2020/Ituri-BEN49243, partial genome
MT778230.1	Background	Zaire ebolavirus	2021-01-31	Ebola virus	2020	Ituri	BEN49411	ssRNA(-)	18844	GenBank	partial	Democratic Republic of the Congo	Homo sapiens		2020-02-05	Zaire ebolavirus isolate Ebola virus/H.sapiens-wt/COD/2020/Ituri-BEN49411, partial genome
MT778659.1	Background	Zaire ebolavirus	2021-01-31	Ebola virus	2020	Ituri	BEN50212	ssRNA(-)	18593	GenBank	partial	Democratic Republic of the Congo	Homo sapiens		2020-02-11	Zaire ebolavirus isolate Ebola virus/H.sapiens-wt/COD/2020/Ituri-BEN50212, partial genome
MT778662.1	Background	Zaire ebolavirus	2021-01-31	Ebola virus	2020	Ituri	BEN50970	ssRNA(-)	18576	GenBank	partial	Democratic Republic of the Congo	Homo sapiens		2020-02-17	Zaire ebolavirus isolate Ebola virus/H.sapiens-wt/COD/2020/Ituri-BEN50970, partial genome
MW797172.1	Background	Zaire ebolavirus	2021-08-16	Ebolavirus	2020	Ituri	BEN55530	ssRNA(-)	18814	GenBank	partial	Democratic Republic of the Congo	Homo sapiens		2020-04-10	Zaire ebolavirus isolate Ebolavirus/H.sapiens-wt/COD/2020/Ituri-BEN55530, partial genome
MW797173.1	Background	Zaire ebolavirus	2021-08-16	Ebolavirus	2020	Ituri	BEN55619	ssRNA(-)	18809	GenBank	partial	Democratic Republic of the Congo	Homo sapiens		2020-04-12	Zaire ebolavirus isolate Ebolavirus/H.sapiens-wt/COD/2020/Ituri-BEN55619, partial genome
MW797174.1	Background	Zaire ebolavirus	2021-08-16	Ebolavirus	2020	Ituri	BEN55665	ssRNA(-)	18804	GenBank	partial	Democratic Republic of the Congo	Homo sapiens		2020-04-13	Zaire ebolavirus isolate Ebolavirus/H.sapiens-wt/COD/2020/Ituri-BEN55665, partial genome
MW797175.1	Background	Zaire ebolavirus	2021-08-16	Ebolavirus	2020	Ituri	BEN55737	ssRNA(-)	18819	GenBank	partial	Democratic Republic of the Congo	Homo sapiens		2020-04-15	Zaire ebolavirus isolate Ebolavirus/H.sapiens-wt/COD/2020/Ituri-BEN55737, partial genome
MW797176.1	Background	Zaire ebolavirus	2021-08-16	Ebolavirus	2020	Ituri	BEN55815	ssRNA(-)	18594	GenBank	partial	Democratic Republic of the Congo	Homo sapiens		2020-04-16	Zaire ebolavirus isolate Ebolavirus/H.sapiens-wt/COD/2020/Ituri-BEN55815, partial genome
MW797177.1	Background	Zaire ebolavirus	2021-08-16	Ebolavirus	2020	Ituri	BEN55850	ssRNA(-)	18594	GenBank	partial	Democratic Republic of the Congo	Homo sapiens		2020-04-17	Zaire ebolavirus isolate Ebolavirus/H.sapiens-wt/COD/2020/Ituri-BEN55850, partial genome
MT778154.1	Background	Zaire ebolavirus	2021-01-31	Ebola virus	2019	Ituri	BEN5597	ssRNA(-)	18930	GenBank	partial	Democratic Republic of the Congo	Homo sapiens		2019-01-10	Zaire ebolavirus isolate Ebola virus/H.sapiens-wt/COD/2019/Ituri-BEN5597, partial genome
MW797178.1	Background	Zaire ebolavirus	2021-08-16	Ebolavirus	2020	Ituri	BEN56534	ssRNA(-)	18802	GenBank	partial	Democratic Republic of the Congo	Homo sapiens		2020-04-27	Zaire ebolavirus isolate Ebolavirus/H.sapiens-wt/COD/2020/Ituri-BEN56534, partial genome
MT778155.1	Background	Zaire ebolavirus	2021-01-31	Ebola virus	2019	Ituri	BEN5944	ssRNA(-)	18694	GenBank	partial	Democratic Republic of the Congo	Homo sapiens		2019-01-15	Zaire ebolavirus isolate Ebola virus/H.sapiens-wt/COD/2019/Ituri-BEN5944, partial genome
MT778156.1	Background	Zaire ebolavirus	2021-01-31	Ebola virus	2019	Ituri	BEN6144	ssRNA(-)	18645	GenBank	partial	Democratic Republic of the Congo	Homo sapiens		2019-01-16	Zaire ebolavirus isolate Ebola virus/H.sapiens-wt/COD/2019/Ituri-BEN6144, partial genome
MT778158.1	Background	Zaire ebolavirus	2021-01-31	Ebola virus	2019	Ituri	BEN7120	ssRNA(-)	18689	GenBank	partial	Democratic Republic of the Congo	Homo sapiens		2019-01-28	Zaire ebolavirus isolate Ebola virus/H.sapiens-wt/COD/2019/Ituri-BEN7120, partial genome
MT778159.1	Background	Zaire ebolavirus	2021-01-31	Ebola virus	2019	Ituri	BEN7129	ssRNA(-)	18770	GenBank	partial	Democratic Republic of the Congo	Homo sapiens		2019-01-28	Zaire ebolavirus isolate Ebola virus/H.sapiens-wt/COD/2019/Ituri-BEN7129, partial genome
MT778114.1	Background	Zaire ebolavirus	2021-01-31	Ebola virus	2018	Ituri	BEN809	ssRNA(-)	18827	GenBank	partial	Democratic Republic of the Congo	Homo sapiens		2018-10-17	Zaire ebolavirus isolate Ebola virus/H.sapiens-wt/COD/2018/Ituri-BEN809, partial genome
MT778115.1	Background	Zaire ebolavirus	2021-01-31	Ebola virus	2018	Ituri	BEN810	ssRNA(-)	18827	GenBank	partial	Democratic Republic of the Congo	Homo sapiens		2018-10-17	Zaire ebolavirus isolate Ebola virus/H.sapiens-wt/COD/2018/Ituri-BEN810, partial genome
MT778116.1	Background	Zaire ebolavirus	2021-01-31	Ebola virus	2018	Ituri	BEN814	ssRNA(-)	18827	GenBank	partial	Democratic Republic of the Congo	Homo sapiens		2018-10-18	Zaire ebolavirus isolate Ebola virus/H.sapiens-wt/COD/2018/Ituri-BEN814, partial genome
MT778117.1	Background	Zaire ebolavirus	2021-01-31	Ebola virus	2018	Ituri	BEN823	ssRNA(-)	18827	GenBank	partial	Democratic Republic of the Congo	Homo sapiens		2018-10-18	Zaire ebolavirus isolate Ebola virus/H.sapiens-wt/COD/2018/Ituri-BEN823, partial genome
MT778118.1	Background	Zaire ebolavirus	2021-01-31	Ebola virus	2018	Ituri	BEN867	ssRNA(-)	18827	GenBank	partial	Democratic Republic of the Congo	Homo sapiens		2018-10-19	Zaire ebolavirus isolate Ebola virus/H.sapiens-wt/COD/2018/Ituri-BEN867, partial genome
MT778119.1	Background	Zaire ebolavirus	2021-01-31	Ebola virus	2018	Ituri	BEN915	ssRNA(-)	18827	GenBank	partial	Democratic Republic of the Congo	Homo sapiens		2018-10-22	Zaire ebolavirus isolate Ebola virus/H.sapiens-wt/COD/2018/Ituri-BEN915, partial genome
MT778160.1	Background	Zaire ebolavirus	2021-01-31	Ebola virus	2019	Ituri	BEN9397	ssRNA(-)	18941	GenBank	partial	Democratic Republic of the Congo	Homo sapiens		2019-02-25	Zaire ebolavirus isolate Ebola virus/H.sapiens-wt/COD/2019/Ituri-BEN9397, partial genome
MT778232.1	Background	Zaire ebolavirus	2021-01-31	Ebola virus	2019	Ituri	BIA022	ssRNA(-)	18594	GenBank	partial	Democratic Republic of the Congo	Homo sapiens		2019-10-14	Zaire ebolavirus isolate Ebola virus/H.sapiens-wt/COD/2019/Ituri-BIA22, partial genome
MT778233.1	Background	Zaire ebolavirus	2021-01-31	Ebola virus	2019	Ituri	BIA023	ssRNA(-)	18594	GenBank	partial	Democratic Republic of the Congo	Homo sapiens		2019-10-15	Zaire ebolavirus isolate Ebola virus/H.sapiens-wt/COD/2019/Ituri-BIA23, partial genome
MT778234.1	Background	Zaire ebolavirus	2021-01-31	Ebola virus	2019	Ituri	BIA055	ssRNA(-)	18952	GenBank	partial	Democratic Republic of the Congo	Homo sapiens		2019-10	Zaire ebolavirus isolate Ebola virus/H.sapiens-wt/COD/2019/Ituri-BIA55, partial genome
MT778235.1	Background	Zaire ebolavirus	2021-01-31	Ebola virus	2019	Ituri	BIA066	ssRNA(-)	18945	GenBank	partial	Democratic Republic of the Congo	Homo sapiens		2019-10	Zaire ebolavirus isolate Ebola virus/H.sapiens-wt/COD/2019/Ituri-BIA66, partial genome
MT778236.1	Background	Zaire ebolavirus	2021-01-31	Ebola virus	2019	Ituri	BIA071	ssRNA(-)	18593	GenBank	partial	Democratic Republic of the Congo	Homo sapiens		2019-10-19	Zaire ebolavirus isolate Ebola virus/H.sapiens-wt/COD/2019/Ituri-BIA71, partial genome
MT778237.1	Background	Zaire ebolavirus	2021-01-31	Ebola virus	2019	Ituri	BIA073	ssRNA(-)	18959	GenBank	partial	Democratic Republic of the Congo	Homo sapiens		2019-10	Zaire ebolavirus isolate Ebola virus/H.sapiens-wt/COD/2019/Ituri-BIA73, partial genome
MT778238.1	Background	Zaire ebolavirus	2021-01-31	Ebola virus	2019	Ituri	BIA085	ssRNA(-)	18946	GenBank	partial	Democratic Republic of the Congo	Homo sapiens		2019-10	Zaire ebolavirus isolate Ebola virus/H.sapiens-wt/COD/2019/Ituri-BIA85, partial genome
MT778239.1	Background	Zaire ebolavirus	2021-01-31	Ebola virus	2019	Ituri	BIA115	ssRNA(-)	18938	GenBank	partial	Democratic Republic of the Congo	Homo sapiens		2019-10-22	Zaire ebolavirus isolate Ebola virus/H.sapiens-wt/COD/2019/Ituri-BIA115, partial genome
MT778240.1	Background	Zaire ebolavirus	2021-01-31	Ebola virus	2019	Ituri	BIA134	ssRNA(-)	18955	GenBank	partial	Democratic Republic of the Congo	Homo sapiens		2019-10-23	Zaire ebolavirus isolate Ebola virus/H.sapiens-wt/COD/2019/Ituri-BIA134, partial genome
MT778241.1	Background	Zaire ebolavirus	2021-01-31	Ebola virus	2019	Ituri	BIA610	ssRNA(-)	18942	GenBank	partial	Democratic Republic of the Congo	Homo sapiens		2019-11-27	Zaire ebolavirus isolate Ebola virus/H.sapiens-wt/COD/2019/Ituri-BIA610, partial genome
MT778242.1	Background	Zaire ebolavirus	2021-01-31	Ebola virus	2019	Ituri	BIA618	ssRNA(-)	18847	GenBank	partial	Democratic Republic of the Congo	Homo sapiens		2019-11-27	Zaire ebolavirus isolate Ebola virus/H.sapiens-wt/COD/2019/Ituri-BIA618, partial genome
MT778243.1	Background	Zaire ebolavirus	2021-01-31	Ebola virus	2019	Ituri	BIA622	ssRNA(-)	18948	GenBank	partial	Democratic Republic of the Congo	Homo sapiens		2019-11-27	Zaire ebolavirus isolate Ebola virus/H.sapiens-wt/COD/2019/Ituri-BIA622, partial genome
MW797188.1	Background	Zaire ebolavirus	2021-08-16	Ebolavirus	2018	Ituri	BTB1007	ssRNA(-)	18593	GenBank	partial	Democratic Republic of the Congo	Homo sapiens		2018-11-24	Zaire ebolavirus isolate Ebolavirus/H.sapiens-wt/COD/2018/Ituri-BTB1007, partial genome
MW797189.1	Background	Zaire ebolavirus	2021-08-16	Ebolavirus	2018	Ituri	BTB1013	ssRNA(-)	18819	GenBank	partial	Democratic Republic of the Congo	Homo sapiens		2018-11-25	Zaire ebolavirus isolate Ebolavirus/H.sapiens-wt/COD/2018/Ituri-BTB1013, partial genome
MW797190.1	Background	Zaire ebolavirus	2021-08-16	Ebolavirus	2018	Ituri	BTB1028	ssRNA(-)	18594	GenBank	partial	Democratic Republic of the Congo	Homo sapiens		2018-11-25	Zaire ebolavirus isolate Ebolavirus/H.sapiens-wt/COD/2018/Ituri-BTB1028, partial genome
MT778292.1	Background	Zaire ebolavirus	2021-01-31	Ebola virus	2018	Ituri	BTB1121	ssRNA(-)	18785	GenBank	partial	Democratic Republic of the Congo	Homo sapiens		2018-11-25	Zaire ebolavirus isolate Ebola virus/H.sapiens-wt/COD/2018/Ituri-BTB1121, partial genome
MT778293.1	Background	Zaire ebolavirus	2021-01-31	Ebola virus	2018	Ituri	BTB1138	ssRNA(-)	18956	GenBank	partial	Democratic Republic of the Congo	Homo sapiens		2018-11-28	Zaire ebolavirus isolate Ebola virus/H.sapiens-wt/COD/2018/Ituri-BTB1138, partial genome
MW797192.1	Background	Zaire ebolavirus	2021-08-16	Ebolavirus	2018	Ituri	BTB1145	ssRNA(-)	18812	GenBank	partial	Democratic Republic of the Congo	Homo sapiens		2018-11-28	Zaire ebolavirus isolate Ebolavirus/H.sapiens-wt/COD/2018/Ituri-BTB1145, partial genome
MT778244.1	Background	Zaire ebolavirus	2021-01-31	Ebola virus	2018	Ituri	BTB123	ssRNA(-)	18827	GenBank	partial	Democratic Republic of the Congo	Homo sapiens		2018-10-05	Zaire ebolavirus isolate Ebola virus/H.sapiens-wt/COD/2018/Ituri-BTB123, partial genome
MW797193.1	Background	Zaire ebolavirus	2021-08-16	Ebolavirus	2018	Ituri	BTB1242	ssRNA(-)	18753	GenBank	partial	Democratic Republic of the Congo	Homo sapiens		2018-12-01	Zaire ebolavirus isolate Ebolavirus/H.sapiens-wt/COD/2018/Ituri-BTB1242, partial genome
MW797194.1	Background	Zaire ebolavirus	2021-08-16	Ebolavirus	2018	Ituri	BTB1259	ssRNA(-)	18810	GenBank	partial	Democratic Republic of the Congo	Homo sapiens		2018-12-02	Zaire ebolavirus isolate Ebolavirus/H.sapiens-wt/COD/2018/Ituri-BTB1259, partial genome
MT778294.1	Background	Zaire ebolavirus	2021-01-31	Ebola virus	2018	Ituri	BTB1284	ssRNA(-)	18600	GenBank	partial	Democratic Republic of the Congo	Homo sapiens		2018-12-02	Zaire ebolavirus isolate Ebola virus/H.sapiens-wt/COD/2018/Ituri-BTB1284, partial genome
MT778245.1	Background	Zaire ebolavirus	2021-01-31	Ebola virus	2018	Ituri	BTB129	ssRNA(-)	18827	GenBank	partial	Democratic Republic of the Congo	Homo sapiens		2018-10-07	Zaire ebolavirus isolate Ebola virus/H.sapiens-wt/COD/2018/Ituri-BTB129, partial genome
MW797195.1	Background	Zaire ebolavirus	2021-08-16	Ebolavirus	2018	Ituri	BTB1390	ssRNA(-)	18821	GenBank	partial	Democratic Republic of the Congo	Homo sapiens		2018-12-05	Zaire ebolavirus isolate Ebolavirus/H.sapiens-wt/COD/2018/Ituri-BTB1390, partial genome
MW797196.1	Background	Zaire ebolavirus	2021-08-16	Ebolavirus	2018	Ituri	BTB1398	ssRNA(-)	18822	GenBank	partial	Democratic Republic of the Congo	Homo sapiens		2018-12-05	Zaire ebolavirus isolate Ebolavirus/H.sapiens-wt/COD/2018/Ituri-BTB1398, partial genome
MW797197.1	Background	Zaire ebolavirus	2021-08-16	Ebolavirus	2018	Ituri	BTB1410	ssRNA(-)	18814	GenBank	partial	Democratic Republic of the Congo	Homo sapiens		2018-12-06	Zaire ebolavirus isolate Ebolavirus/H.sapiens-wt/COD/2018/Ituri-BTB1410, partial genome
MW797198.1	Background	Zaire ebolavirus	2021-08-16	Ebolavirus	2018	Ituri	BTB1481	ssRNA(-)	18814	GenBank	partial	Democratic Republic of the Congo	Homo sapiens		2018-12-07	Zaire ebolavirus isolate Ebolavirus/H.sapiens-wt/COD/2018/Ituri-BTB1481, partial genome
MT778295.1	Background	Zaire ebolavirus	2021-01-31	Ebola virus	2018	Ituri	BTB1502	ssRNA(-)	18821	GenBank	partial	Democratic Republic of the Congo	Homo sapiens		2018-12-06	Zaire ebolavirus isolate Ebola virus/H.sapiens-wt/COD/2018/Ituri-BTB1502, partial genome
MW797199.1	Background	Zaire ebolavirus	2021-08-16	Ebolavirus	2018	Ituri	BTB1522	ssRNA(-)	18817	GenBank	partial	Democratic Republic of the Congo	Homo sapiens		2018-12-08	Zaire ebolavirus isolate Ebolavirus/H.sapiens-wt/COD/2018/Ituri-BTB1522, partial genome
MT778246.1	Background	Zaire ebolavirus	2021-01-31	Ebola virus	2018	Ituri	BTB162	ssRNA(-)	18827	GenBank	partial	Democratic Republic of the Congo	Homo sapiens		2018-10-12	Zaire ebolavirus isolate Ebola virus/H.sapiens-wt/COD/2018/Ituri-BTB162, partial genome
MT778247.1	Background	Zaire ebolavirus	2021-01-31	Ebola virus	2018	Ituri	BTB164	ssRNA(-)	18826	GenBank	partial	Democratic Republic of the Congo	Homo sapiens		2018-10-13	Zaire ebolavirus isolate Ebola virus/H.sapiens-wt/COD/2018/Ituri-BTB164, partial genome
MT778344.1	Background	Zaire ebolavirus	2021-01-31	Ebola virus	2019	Ituri	BTB16435	ssRNA(-)	18743	GenBank	partial	Democratic Republic of the Congo	Homo sapiens		2019-06-19	Zaire ebolavirus isolate Ebola virus/H.sapiens-wt/COD/2019/Ituri-BTB16435, partial genome
MW797200.1	Background	Zaire ebolavirus	2021-08-16	Ebolavirus	2018	Ituri	BTB1658	ssRNA(-)	18593	GenBank	partial	Democratic Republic of the Congo	Homo sapiens		2018-12-11	Zaire ebolavirus isolate Ebolavirus/H.sapiens-wt/COD/2018/Ituri-BTB1658, partial genome
MW797201.1	Background	Zaire ebolavirus	2021-08-16	Ebolavirus	2018	Ituri	BTB1674	ssRNA(-)	18713	GenBank	partial	Democratic Republic of the Congo	Homo sapiens		2018-12-12	Zaire ebolavirus isolate Ebolavirus/H.sapiens-wt/COD/2018/Ituri-BTB1674, partial genome
MW797202.1	Background	Zaire ebolavirus	2021-08-16	Ebolavirus	2018	Ituri	BTB1684	ssRNA(-)	18810	GenBank	partial	Democratic Republic of the Congo	Homo sapiens		2018-12-12	Zaire ebolavirus isolate Ebolavirus/H.sapiens-wt/COD/2018/Ituri-BTB1684, partial genome
MW797203.1	Background	Zaire ebolavirus	2021-08-16	Ebolavirus	2018	Ituri	BTB1685	ssRNA(-)	18821	GenBank	partial	Democratic Republic of the Congo	Homo sapiens		2018-12-12	Zaire ebolavirus isolate Ebolavirus/H.sapiens-wt/COD/2018/Ituri-BTB1685, partial genome
MW797204.1	Background	Zaire ebolavirus	2021-08-16	Ebolavirus	2018	Ituri	BTB1736	ssRNA(-)	18593	GenBank	partial	Democratic Republic of the Congo	Homo sapiens		2018-12-13	Zaire ebolavirus isolate Ebolavirus/H.sapiens-wt/COD/2018/Ituri-BTB1736, partial genome
MW797205.1	Background	Zaire ebolavirus	2021-08-16	Ebolavirus	2018	Ituri	BTB1746	ssRNA(-)	18814	GenBank	partial	Democratic Republic of the Congo	Homo sapiens		2018-12-14	Zaire ebolavirus isolate Ebolavirus/H.sapiens-wt/COD/2018/Ituri-BTB1746, partial genome
MW797206.1	Background	Zaire ebolavirus	2021-08-16	Ebolavirus	2018	Ituri	BTB1747	ssRNA(-)	18810	GenBank	partial	Democratic Republic of the Congo	Homo sapiens		2018-12-14	Zaire ebolavirus isolate Ebolavirus/H.sapiens-wt/COD/2018/Ituri-BTB1747, partial genome
MW797207.1	Background	Zaire ebolavirus	2021-08-16	Ebolavirus	2018	Ituri	BTB1794	ssRNA(-)	18593	GenBank	partial	Democratic Republic of the Congo	Homo sapiens		2018-12-15	Zaire ebolavirus isolate Ebolavirus/H.sapiens-wt/COD/2018/Ituri-BTB1794, partial genome
MW797208.1	Background	Zaire ebolavirus	2021-08-16	Ebolavirus	2018	Ituri	BTB1810	ssRNA(-)	18814	GenBank	partial	Democratic Republic of the Congo	Homo sapiens		2018-12-15	Zaire ebolavirus isolate Ebolavirus/H.sapiens-wt/COD/2018/Ituri-BTB1810, partial genome
MT778348.1	Background	Zaire ebolavirus	2021-01-31	Ebola virus	2019	Ituri	BTB18181	ssRNA(-)	18935	GenBank	partial	Democratic Republic of the Congo	Homo sapiens		2019-07-03	Zaire ebolavirus isolate Ebola virus/H.sapiens-wt/COD/2019/Ituri-BTB18181, partial genome
MW797209.1	Background	Zaire ebolavirus	2021-08-16	Ebolavirus	2018	Ituri	BTB1839	ssRNA(-)	18593	GenBank	partial	Democratic Republic of the Congo	Homo sapiens		2018-12-16	Zaire ebolavirus isolate Ebolavirus/H.sapiens-wt/COD/2018/Ituri-BTB1839, partial genome
MW797210.1	Background	Zaire ebolavirus	2021-08-16	Ebolavirus	2018	Ituri	BTB1840	ssRNA(-)	18814	GenBank	partial	Democratic Republic of the Congo	Homo sapiens		2018-12-16	Zaire ebolavirus isolate Ebolavirus/H.sapiens-wt/COD/2018/Ituri-BTB1840, partial genome
MT778248.1	Background	Zaire ebolavirus	2021-01-31	Ebola virus	2018	Ituri	BTB185	ssRNA(-)	18827	GenBank	partial	Democratic Republic of the Congo	Homo sapiens		2018-10-15	Zaire ebolavirus isolate Ebola virus/H.sapiens-wt/COD/2018/Ituri-BTB185, partial genome
MW797211.1	Background	Zaire ebolavirus	2021-08-16	Ebolavirus	2018	Ituri	BTB1877	ssRNA(-)	18593	GenBank	partial	Democratic Republic of the Congo	Homo sapiens		2018-12-16	Zaire ebolavirus isolate Ebolavirus/H.sapiens-wt/COD/2018/Ituri-BTB1877, partial genome
MW797212.1	Background	Zaire ebolavirus	2021-08-16	Ebolavirus	2018	Ituri	BTB1881	ssRNA(-)	18819	GenBank	partial	Democratic Republic of the Congo	Homo sapiens		2018-12-16	Zaire ebolavirus isolate Ebolavirus/H.sapiens-wt/COD/2018/Ituri-BTB1881, partial genome
MW797213.1	Background	Zaire ebolavirus	2021-08-16	Ebolavirus	2018	Ituri	BTB1993	ssRNA(-)	18819	GenBank	partial	Democratic Republic of the Congo	Homo sapiens		2018-12-18	Zaire ebolavirus isolate Ebolavirus/H.sapiens-wt/COD/2018/Ituri-BTB1993, partial genome
MT778350.1	Background	Zaire ebolavirus	2021-01-31	Ebola virus	2019	Ituri	BTB20024	ssRNA(-)	18948	GenBank	partial	Democratic Republic of the Congo	Homo sapiens		2019-07-19	Zaire ebolavirus isolate Ebola virus/H.sapiens-wt/COD/2019/Ituri-BTB20024, partial genome
MW797226.1	Background	Zaire ebolavirus	2021-08-16	Ebolavirus	2019	Ituri	BTB20065	ssRNA(-)	18945	GenBank	partial	Democratic Republic of the Congo	Homo sapiens		2019-07-18	Zaire ebolavirus isolate Ebolavirus/H.sapiens-wt/COD/2019/Ituri-BTB20065, partial genome
MW797214.1	Background	Zaire ebolavirus	2021-08-16	Ebolavirus	2018	Ituri	BTB2023	ssRNA(-)	18809	GenBank	partial	Democratic Republic of the Congo	Homo sapiens		2018-12-19	Zaire ebolavirus isolate Ebolavirus/H.sapiens-wt/COD/2018/Ituri-BTB2023, partial genome
MT778351.1	Background	Zaire ebolavirus	2021-01-31	Ebola virus	2019	Ituri	BTB20304	ssRNA(-)	18947	GenBank	partial	Democratic Republic of the Congo	Homo sapiens		2019-07-21	Zaire ebolavirus isolate Ebola virus/H.sapiens-wt/COD/2019/Ituri-BTB20304, partial genome
MT778352.1	Background	Zaire ebolavirus	2021-01-31	Ebola virus	2019	Ituri	BTB20484	ssRNA(-)	18954	GenBank	partial	Democratic Republic of the Congo	Homo sapiens		2019-07-23	Zaire ebolavirus isolate Ebola virus/H.sapiens-wt/COD/2019/Ituri-BTB20484, partial genome
MW797215.1	Background	Zaire ebolavirus	2021-08-16	Ebolavirus	2018	Ituri	BTB2051	ssRNA(-)	18809	GenBank	partial	Democratic Republic of the Congo	Homo sapiens		2018-12-19	Zaire ebolavirus isolate Ebolavirus/H.sapiens-wt/COD/2018/Ituri-BTB2051, partial genome
MT778353.1	Background	Zaire ebolavirus	2021-01-31	Ebola virus	2019	Ituri	BTB20594	ssRNA(-)	18942	GenBank	partial	Democratic Republic of the Congo	Homo sapiens		2019-07-24	Zaire ebolavirus isolate Ebola virus/H.sapiens-wt/COD/2019/Ituri-BTB20594, partial genome
MT778354.1	Background	Zaire ebolavirus	2021-01-31	Ebola virus	2019	Ituri	BTB21005	ssRNA(-)	18913	GenBank	partial	Democratic Republic of the Congo	Homo sapiens		2019-07-28	Zaire ebolavirus isolate Ebola virus/H.sapiens-wt/COD/2019/Ituri-BTB21005, partial genome
MT778355.1	Background	Zaire ebolavirus	2021-01-31	Ebola virus	2019	Ituri	BTB21235	ssRNA(-)	18947	GenBank	partial	Democratic Republic of the Congo	Homo sapiens		2019-07-29	Zaire ebolavirus isolate Ebola virus/H.sapiens-wt/COD/2019/Ituri-BTB21235, partial genome
MT778356.1	Background	Zaire ebolavirus	2021-01-31	Ebola virus	2019	Ituri	BTB21371	ssRNA(-)	18933	GenBank	partial	Democratic Republic of the Congo	Homo sapiens		2019-07-31	Zaire ebolavirus isolate Ebola virus/H.sapiens-wt/COD/2019/Ituri-BTB21371, partial genome
MT778357.1	Background	Zaire ebolavirus	2021-01-31	Ebola virus	2019	Ituri	BTB21457	ssRNA(-)	18933	GenBank	partial	Democratic Republic of the Congo	Homo sapiens		2019-08-01	Zaire ebolavirus isolate Ebola virus/H.sapiens-wt/COD/2019/Ituri-BTB21457, partial genome
MT778358.1	Background	Zaire ebolavirus	2021-01-31	Ebola virus	2019	Ituri	BTB21628	ssRNA(-)	18941	GenBank	partial	Democratic Republic of the Congo	Homo sapiens		2019-08-03	Zaire ebolavirus isolate Ebola virus/H.sapiens-wt/COD/2019/Ituri-BTB21628, partial genome
MT778359.1	Background	Zaire ebolavirus	2021-01-31	Ebola virus	2019	Ituri	BTB21678	ssRNA(-)	18946	GenBank	partial	Democratic Republic of the Congo	Homo sapiens		2019-08-03	Zaire ebolavirus isolate Ebola virus/H.sapiens-wt/COD/2019/Ituri-BTB21678, partial genome
MT778360.1	Background	Zaire ebolavirus	2021-01-31	Ebola virus	2019	Ituri	BTB21753	ssRNA(-)	18936	GenBank	partial	Democratic Republic of the Congo	Homo sapiens		2019-08-04	Zaire ebolavirus isolate Ebola virus/H.sapiens-wt/COD/2019/Ituri-BTB21753, partial genome
MT778361.1	Background	Zaire ebolavirus	2021-01-31	Ebola virus	2019	Ituri	BTB21835	ssRNA(-)	18942	GenBank	partial	Democratic Republic of the Congo	Homo sapiens		2019-08-04	Zaire ebolavirus isolate Ebola virus/H.sapiens-wt/COD/2019/Ituri-BTB21835, partial genome
MW797216.1	Background	Zaire ebolavirus	2021-08-16	Ebolavirus	2018	Ituri	BTB2189	ssRNA(-)	18814	GenBank	partial	Democratic Republic of the Congo	Homo sapiens		2018-12-22	Zaire ebolavirus isolate Ebolavirus/H.sapiens-wt/COD/2018/Ituri-BTB2189, partial genome
MW797217.1	Background	Zaire ebolavirus	2021-08-16	Ebolavirus	2018	Ituri	BTB2194	ssRNA(-)	18810	GenBank	partial	Democratic Republic of the Congo	Homo sapiens		2018-12-22	Zaire ebolavirus isolate Ebolavirus/H.sapiens-wt/COD/2018/Ituri-BTB2194, partial genome
MW797218.1	Background	Zaire ebolavirus	2021-08-16	Ebolavirus	2018	Ituri	BTB2196	ssRNA(-)	18809	GenBank	partial	Democratic Republic of the Congo	Homo sapiens		2018-12-23	Zaire ebolavirus isolate Ebolavirus/H.sapiens-wt/COD/2018/Ituri-BTB2196, partial genome
MT778249.1	Background	Zaire ebolavirus	2021-01-31	Ebola virus	2018	Ituri	BTB220	ssRNA(-)	18827	GenBank	partial	Democratic Republic of the Congo	Homo sapiens		2018-10-19	Zaire ebolavirus isolate Ebola virus/H.sapiens-wt/COD/2018/Ituri-BTB220, partial genome
MW797219.1	Background	Zaire ebolavirus	2021-08-16	Ebolavirus	2018	Ituri	BTB2205	ssRNA(-)	18813	GenBank	partial	Democratic Republic of the Congo	Homo sapiens		2018-12-23	Zaire ebolavirus isolate Ebolavirus/H.sapiens-wt/COD/2018/Ituri-BTB2205, partial genome
MT778250.1	Background	Zaire ebolavirus	2021-01-31	Ebola virus	2018	Ituri	BTB221	ssRNA(-)	18827	GenBank	partial	Democratic Republic of the Congo	Homo sapiens		2018-10-19	Zaire ebolavirus isolate Ebola virus/H.sapiens-wt/COD/2018/Ituri-BTB221, partial genome
MT778362.1	Background	Zaire ebolavirus	2021-01-31	Ebola virus	2019	Ituri	BTB22334	ssRNA(-)	18946	GenBank	partial	Democratic Republic of the Congo	Homo sapiens		2019-08-09	Zaire ebolavirus isolate Ebola virus/H.sapiens-wt/COD/2019/Ituri-BTB22334, partial genome
MT778363.1	Background	Zaire ebolavirus	2021-01-31	Ebola virus	2019	Ituri	BTB22499	ssRNA(-)	18944	GenBank	partial	Democratic Republic of the Congo	Homo sapiens		2019-08-10	Zaire ebolavirus isolate Ebola virus/H.sapiens-wt/COD/2019/Ituri-BTB22499, partial genome
MT778364.1	Background	Zaire ebolavirus	2021-01-31	Ebola virus	2019	Ituri	BTB22545	ssRNA(-)	18946	GenBank	partial	Democratic Republic of the Congo	Homo sapiens		2019-08	Zaire ebolavirus isolate Ebola virus/H.sapiens-wt/COD/2019/Ituri-BTB22545, partial genome
MT778365.1	Background	Zaire ebolavirus	2021-01-31	Ebola virus	2019	Ituri	BTB22852	ssRNA(-)	18956	GenBank	partial	Democratic Republic of the Congo	Homo sapiens		2019-08-13	Zaire ebolavirus isolate Ebola virus/H.sapiens-wt/COD/2019/Ituri-BTB22852, partial genome
MT778366.1	Background	Zaire ebolavirus	2021-01-31	Ebola virus	2019	Ituri	BTB22982	ssRNA(-)	18948	GenBank	partial	Democratic Republic of the Congo	Homo sapiens		2019-08-14	Zaire ebolavirus isolate Ebola virus/H.sapiens-wt/COD/2019/Ituri-BTB22982, partial genome
MT778251.1	Background	Zaire ebolavirus	2021-01-31	Ebola virus	2018	Ituri	BTB232	ssRNA(-)	18827	GenBank	partial	Democratic Republic of the Congo	Homo sapiens		2018-10-19	Zaire ebolavirus isolate Ebola virus/H.sapiens-wt/COD/2018/Ituri-BTB232, partial genome
MW797220.1	Background	Zaire ebolavirus	2021-08-16	Ebolavirus	2018	Ituri	BTB2321	ssRNA(-)	18593	GenBank	partial	Democratic Republic of the Congo	Homo sapiens		2018-12-25	Zaire ebolavirus isolate Ebolavirus/H.sapiens-wt/COD/2018/Ituri-BTB2321, partial genome
MW797221.1	Background	Zaire ebolavirus	2021-08-16	Ebolavirus	2018	Ituri	BTB2327	ssRNA(-)	18809	GenBank	partial	Democratic Republic of the Congo	Homo sapiens		2018-12-25	Zaire ebolavirus isolate Ebolavirus/H.sapiens-wt/COD/2018/Ituri-BTB2327, partial genome
MW806650.1	Background	Zaire ebolavirus	2021-05-03	Ebolavirus	2018	Ituri	BTB2341	ssRNA(-)	18813	GenBank	partial	Democratic Republic of the Congo	Homo sapiens		2018-12-26	Zaire ebolavirus isolate Ebolavirus/H.sapiens-wt/COD/2018/Ituri-BTB2341, partial genome
MW797222.1	Background	Zaire ebolavirus	2021-08-16	Ebolavirus	2018	Ituri	BTB2348	ssRNA(-)	18812	GenBank	partial	Democratic Republic of the Congo	Homo sapiens		2018-12-26	Zaire ebolavirus isolate Ebolavirus/H.sapiens-wt/COD/2018/Ituri-BTB2348, partial genome
MT778367.1	Background	Zaire ebolavirus	2021-01-31	Ebola virus	2019	Ituri	BTB23817	ssRNA(-)	18942	GenBank	partial	Democratic Republic of the Congo	Homo sapiens		2019-08-20	Zaire ebolavirus isolate Ebola virus/H.sapiens-wt/COD/2019/Ituri-BTB23817, partial genome
MT778368.1	Background	Zaire ebolavirus	2021-01-31	Ebola virus	2019	Ituri	BTB24057	ssRNA(-)	18944	GenBank	partial	Democratic Republic of the Congo	Homo sapiens		2019-08-22	Zaire ebolavirus isolate Ebola virus/H.sapiens-wt/COD/2019/Ituri-BTB24057, partial genome
MW797223.1	Background	Zaire ebolavirus	2021-08-16	Ebolavirus	2018	Ituri	BTB2406	ssRNA(-)	18804	GenBank	partial	Democratic Republic of the Congo	Homo sapiens		2018-12-27	Zaire ebolavirus isolate Ebolavirus/H.sapiens-wt/COD/2018/Ituri-BTB2406, partial genome
MT778370.1	Background	Zaire ebolavirus	2021-01-31	Ebola virus	2019	Ituri	BTB24518	ssRNA(-)	18945	GenBank	partial	Democratic Republic of the Congo	Homo sapiens		2019-08-25	Zaire ebolavirus isolate Ebola virus/H.sapiens-wt/COD/2019/Ituri-BTB24518, partial genome
MT778371.1	Background	Zaire ebolavirus	2021-01-31	Ebola virus	2019	Ituri	BTB24630	ssRNA(-)	18947	GenBank	partial	Democratic Republic of the Congo	Homo sapiens		2019-08-26	Zaire ebolavirus isolate Ebola virus/H.sapiens-wt/COD/2019/Ituri-BTB24630, partial genome
MT778296.1	Background	Zaire ebolavirus	2021-01-31	Ebola virus	2018	Ituri	BTB2485	ssRNA(-)	18942	GenBank	partial	Democratic Republic of the Congo	Homo sapiens		2018-12-29	Zaire ebolavirus isolate Ebola virus/H.sapiens-wt/COD/2018/Ituri-BTB2485, partial genome
MT778372.1	Background	Zaire ebolavirus	2021-01-31	Ebola virus	2019	Ituri	BTB24909	ssRNA(-)	18942	GenBank	partial	Democratic Republic of the Congo	Homo sapiens		2019-08-28	Zaire ebolavirus isolate Ebola virus/H.sapiens-wt/COD/2019/Ituri-BTB24909, partial genome
MT778373.1	Background	Zaire ebolavirus	2021-01-31	Ebola virus	2019	Ituri	BTB24923	ssRNA(-)	18946	GenBank	partial	Democratic Republic of the Congo	Homo sapiens		2019-08-28	Zaire ebolavirus isolate Ebola virus/H.sapiens-wt/COD/2019/Ituri-BTB24923, partial genome
MT778374.1	Background	Zaire ebolavirus	2021-01-31	Ebola virus	2019	Ituri	BTB24969	ssRNA(-)	18594	GenBank	partial	Democratic Republic of the Congo	Homo sapiens		2019-08-09	Zaire ebolavirus isolate Ebola virus/H.sapiens-wt/COD/2019/Ituri-BTB24969, partial genome
MT778375.1	Background	Zaire ebolavirus	2021-01-31	Ebola virus	2019	Ituri	BTB24970	ssRNA(-)	18595	GenBank	partial	Democratic Republic of the Congo	Homo sapiens		2019-08	Zaire ebolavirus isolate Ebola virus/H.sapiens-wt/COD/2019/Ituri-BTB24970, partial genome
MT778376.1	Background	Zaire ebolavirus	2021-01-31	Ebola virus	2019	Ituri	BTB24973	ssRNA(-)	18595	GenBank	partial	Democratic Republic of the Congo	Homo sapiens		2019-08-19	Zaire ebolavirus isolate Ebola virus/H.sapiens-wt/COD/2019/Ituri-BTB24973, partial genome
MT778377.1	Background	Zaire ebolavirus	2021-01-31	Ebola virus	2019	Ituri	BTB25100	ssRNA(-)	18595	GenBank	partial	Democratic Republic of the Congo	Homo sapiens		2019-08-30	Zaire ebolavirus isolate Ebola virus/H.sapiens-wt/COD/2019/Ituri-BTB25100, partial genome
MT778378.1	Background	Zaire ebolavirus	2021-01-31	Ebola virus	2019	Ituri	BTB25101	ssRNA(-)	18595	GenBank	partial	Democratic Republic of the Congo	Homo sapiens		2019-08-30	Zaire ebolavirus isolate Ebola virus/H.sapiens-wt/COD/2019/Ituri-BTB25101, partial genome
MT778297.1	Background	Zaire ebolavirus	2021-01-31	Ebola virus	2019	Ituri	BTB2558	ssRNA(-)	18896	GenBank	partial	Democratic Republic of the Congo	Homo sapiens		2019-01-01	Zaire ebolavirus isolate Ebola virus/H.sapiens-wt/COD/2019/Ituri-BTB2558, partial genome
MT778298.1	Background	Zaire ebolavirus	2021-01-31	Ebola virus	2019	Ituri	BTB2565	ssRNA(-)	18913	GenBank	partial	Democratic Republic of the Congo	Homo sapiens		2019-01-01	Zaire ebolavirus isolate Ebola virus/H.sapiens-wt/COD/2019/Ituri-BTB2565, partial genome
MT778299.1	Background	Zaire ebolavirus	2021-01-31	Ebola virus	2019	Ituri	BTB2640	ssRNA(-)	18915	GenBank	partial	Democratic Republic of the Congo	Homo sapiens		2019-01-03	Zaire ebolavirus isolate Ebola virus/H.sapiens-wt/COD/2019/Ituri-BTB2640, partial genome
MW797227.1	Background	Zaire ebolavirus	2021-08-16	Ebolavirus	2019	Ituri	BTB26602	ssRNA(-)	18814	GenBank	partial	Democratic Republic of the Congo	Homo sapiens		2019-09-10	Zaire ebolavirus isolate Ebolavirus/H.sapiens-wt/COD/2019/Ituri-BTB26602, partial genome
MT778380.1	Background	Zaire ebolavirus	2021-01-31	Ebola virus	2019	Ituri	BTB26888	ssRNA(-)	18930	GenBank	partial	Democratic Republic of the Congo	Homo sapiens		2019-09-12	Zaire ebolavirus isolate Ebola virus/H.sapiens-wt/COD/2019/Ituri-BTB26888, partial genome
MT778300.1	Background	Zaire ebolavirus	2021-01-31	Ebola virus	2019	Ituri	BTB2696	ssRNA(-)	18932	GenBank	partial	Democratic Republic of the Congo	Homo sapiens		2019-01-04	Zaire ebolavirus isolate Ebola virus/H.sapiens-wt/COD/2019/Ituri-BTB2696, partial genome
MW797228.1	Background	Zaire ebolavirus	2021-08-16	Ebolavirus	2019	Ituri	BTB27289	ssRNA(-)	18595	GenBank	partial	Democratic Republic of the Congo	Homo sapiens		2019-09-14	Zaire ebolavirus isolate Ebolavirus/H.sapiens-wt/COD/2019/Ituri-BTB27289, partial genome
MW797224.1	Background	Zaire ebolavirus	2021-08-16	Ebolavirus	2019	Ituri	BTB2739	ssRNA(-)	18593	GenBank	partial	Democratic Republic of the Congo	Homo sapiens		2019-01-05	Zaire ebolavirus isolate Ebolavirus/H.sapiens-wt/COD/2019/Ituri-BTB2739, partial genome
MT778301.1	Background	Zaire ebolavirus	2021-01-31	Ebola virus	2019	Ituri	BTB2749	ssRNA(-)	18937	GenBank	partial	Democratic Republic of the Congo	Homo sapiens		2019-01-05	Zaire ebolavirus isolate Ebola virus/H.sapiens-wt/COD/2019/Ituri-BTB2749, partial genome
MW797229.1	Background	Zaire ebolavirus	2021-08-16	Ebolavirus	2019	Ituri	BTB27764	ssRNA(-)	18796	GenBank	partial	Democratic Republic of the Congo	Homo sapiens		2019-09-18	Zaire ebolavirus isolate Ebolavirus/H.sapiens-wt/COD/2019/Ituri-BTB27764, partial genome
MT778302.1	Background	Zaire ebolavirus	2021-01-31	Ebola virus	2019	Ituri	BTB2869	ssRNA(-)	18941	GenBank	partial	Democratic Republic of the Congo	Homo sapiens		2019-01-07	Zaire ebolavirus isolate Ebola virus/H.sapiens-wt/COD/2019/Ituri-BTB2869, partial genome
MT778253.1	Background	Zaire ebolavirus	2021-01-31	Ebola virus	2018	Ituri	BTB287	ssRNA(-)	18827	GenBank	partial	Democratic Republic of the Congo	Homo sapiens		2018-10-23	Zaire ebolavirus isolate Ebola virus/H.sapiens-wt/COD/2018/Ituri-BTB287, partial genome
MW797230.1	Background	Zaire ebolavirus	2021-08-16	Ebolavirus	2019	Ituri	BTB29286	ssRNA(-)	18819	GenBank	partial	Democratic Republic of the Congo	Homo sapiens		2019-09-29	Zaire ebolavirus isolate Ebolavirus/H.sapiens-wt/COD/2019/Ituri-BTB29286, partial genome
MT778254.1	Background	Zaire ebolavirus	2021-01-31	Ebola virus	2018	Ituri	BTB294	ssRNA(-)	18827	GenBank	partial	Democratic Republic of the Congo	Homo sapiens		2018-10-23	Zaire ebolavirus isolate Ebola virus/H.sapiens-wt/COD/2018/Ituri-BTB294, partial genome
MT778303.1	Background	Zaire ebolavirus	2021-01-31	Ebola virus	2019	Ituri	BTB2996	ssRNA(-)	18929	GenBank	partial	Democratic Republic of the Congo	Homo sapiens		2019-01-09	Zaire ebolavirus isolate Ebola virus/H.sapiens-wt/COD/2019/Ituri-BTB2996, partial genome
MT778381.1	Background	Zaire ebolavirus	2021-01-31	Ebola virus	2019	Ituri	BTB30896	ssRNA(-)	18952	GenBank	partial	Democratic Republic of the Congo	Homo sapiens		2019-10	Zaire ebolavirus isolate Ebola virus/H.sapiens-wt/COD/2019/Ituri-BTB30896, partial genome
MT778304.1	Background	Zaire ebolavirus	2021-01-31	Ebola virus	2019	Ituri	BTB3104	ssRNA(-)	18921	GenBank	partial	Democratic Republic of the Congo	Homo sapiens		2019-01-10	Zaire ebolavirus isolate Ebola virus/H.sapiens-wt/COD/2019/Ituri-BTB3104, partial genome
MT778305.1	Background	Zaire ebolavirus	2021-01-31	Ebola virus	2019	Ituri	BTB3177	ssRNA(-)	18945	GenBank	partial	Democratic Republic of the Congo	Homo sapiens		2019-01-12	Zaire ebolavirus isolate Ebola virus/H.sapiens-wt/COD/2019/Ituri-BTB3177, partial genome
MT778306.1	Background	Zaire ebolavirus	2021-01-31	Ebola virus	2019	Ituri	BTB3207	ssRNA(-)	18939	GenBank	partial	Democratic Republic of the Congo	Homo sapiens		2019-01-12	Zaire ebolavirus isolate Ebola virus/H.sapiens-wt/COD/2019/Ituri-BTB3207, partial genome
MT778382.1	Background	Zaire ebolavirus	2021-01-31	Ebola virus	2019	Ituri	BTB32108	ssRNA(-)	18909	GenBank	partial	Democratic Republic of the Congo	Homo sapiens		2019-10-21	Zaire ebolavirus isolate Ebola virus/H.sapiens-wt/COD/2019/Ituri-BTB32108, partial genome
MT778307.1	Background	Zaire ebolavirus	2021-01-31	Ebola virus	2019	Ituri	BTB3223	ssRNA(-)	18932	GenBank	partial	Democratic Republic of the Congo	Homo sapiens		2019-01-12	Zaire ebolavirus isolate Ebola virus/H.sapiens-wt/COD/2019/Ituri-BTB3223, partial genome
MT778255.1	Background	Zaire ebolavirus	2021-01-31	Ebola virus	2018	Ituri	BTB323	ssRNA(-)	18827	GenBank	partial	Democratic Republic of the Congo	Homo sapiens		2018-10-26	Zaire ebolavirus isolate Ebola virus/H.sapiens-wt/COD/2018/Ituri-BTB323, partial genome
MT778383.1	Background	Zaire ebolavirus	2021-01-31	Ebola virus	2019	Ituri	BTB32413	ssRNA(-)	18946	GenBank	partial	Democratic Republic of the Congo	Homo sapiens		2019-10-23	Zaire ebolavirus isolate Ebola virus/H.sapiens-wt/COD/2019/Ituri-BTB32413, partial genome
MT778308.1	Background	Zaire ebolavirus	2021-01-31	Ebola virus	2019	Ituri	BTB3324	ssRNA(-)	18764	GenBank	partial	Democratic Republic of the Congo	Homo sapiens		2019-01-14	Zaire ebolavirus isolate Ebola virus/H.sapiens-wt/COD/2019/Ituri-BTB3324, partial genome
MT778256.1	Background	Zaire ebolavirus	2021-01-31	Ebola virus	2018	Ituri	BTB336	ssRNA(-)	18827	GenBank	partial	Democratic Republic of the Congo	Homo sapiens		2018-10-26	Zaire ebolavirus isolate Ebola virus/H.sapiens-wt/COD/2018/Ituri-BTB336, partial genome
MT778309.1	Background	Zaire ebolavirus	2021-01-31	Ebola virus	2019	Ituri	BTB3382	ssRNA(-)	18726	GenBank	partial	Democratic Republic of the Congo	Homo sapiens		2019-01-15	Zaire ebolavirus isolate Ebola virus/H.sapiens-wt/COD/2019/Ituri-BTB3382, partial genome
MT778257.1	Background	Zaire ebolavirus	2021-01-31	Ebola virus	2018	Ituri	BTB350	ssRNA(-)	18827	GenBank	partial	Democratic Republic of the Congo	Homo sapiens		2018-10-27	Zaire ebolavirus isolate Ebola virus/H.sapiens-wt/COD/2018/Ituri-BTB350, partial genome
MT778258.1	Background	Zaire ebolavirus	2021-01-31	Ebola virus	2018	Ituri	BTB367	ssRNA(-)	18827	GenBank	partial	Democratic Republic of the Congo	Homo sapiens		2018-10-28	Zaire ebolavirus isolate Ebola virus/H.sapiens-wt/COD/2018/Ituri-BTB367, partial genome
MT778259.1	Background	Zaire ebolavirus	2021-01-31	Ebola virus	2018	Ituri	BTB368	ssRNA(-)	18827	GenBank	partial	Democratic Republic of the Congo	Homo sapiens		2018-10-28	Zaire ebolavirus isolate Ebola virus/H.sapiens-wt/COD/2018/Ituri-BTB368, partial genome
MT778310.1	Background	Zaire ebolavirus	2021-01-31	Ebola virus	2019	Ituri	BTB3787	ssRNA(-)	18868	GenBank	partial	Democratic Republic of the Congo	Homo sapiens		2019-01-21	Zaire ebolavirus isolate Ebola virus/H.sapiens-wt/COD/2019/Ituri-BTB3787, partial genome
MT778312.1	Background	Zaire ebolavirus	2021-01-31	Ebola virus	2019	Ituri	BTB3973	ssRNA(-)	18823	GenBank	partial	Democratic Republic of the Congo	Homo sapiens		2019-01-23	Zaire ebolavirus isolate Ebola virus/H.sapiens-wt/COD/2019/Ituri-BTB3973, partial genome
MT778384.1	Background	Zaire ebolavirus	2021-01-31	Ebola virus	2019	Ituri	BTB39991	ssRNA(-)	18912	GenBank	partial	Democratic Republic of the Congo	Homo sapiens		2019-12-17	Zaire ebolavirus isolate Ebola virus/H.sapiens-wt/COD/2019/Ituri-BTB39991, partial genome
MT778385.1	Background	Zaire ebolavirus	2021-01-31	Ebola virus	2019	Ituri	BTB40988	ssRNA(-)	18916	GenBank	partial	Democratic Republic of the Congo	Homo sapiens		2019-12-24	Zaire ebolavirus isolate Ebola virus/H.sapiens-wt/COD/2019/Ituri-BTB40988, partial genome
MT778386.1	Background	Zaire ebolavirus	2021-01-31	Ebola virus	2019	Ituri	BTB40989	ssRNA(-)	18595	GenBank	partial	Democratic Republic of the Congo	Homo sapiens		2019-12-24	Zaire ebolavirus isolate Ebola virus/H.sapiens-wt/COD/2019/Ituri-BTB40989, partial genome
MT778387.1	Background	Zaire ebolavirus	2021-01-31	Ebola virus	2019	Ituri	BTB41146	ssRNA(-)	18948	GenBank	partial	Democratic Republic of the Congo	Homo sapiens		2019-12-25	Zaire ebolavirus isolate Ebola virus/H.sapiens-wt/COD/2019/Ituri-BTB41146, partial genome
MT778388.1	Background	Zaire ebolavirus	2021-01-31	Ebola virus	2019	Ituri	BTB41413	ssRNA(-)	18598	GenBank	partial	Democratic Republic of the Congo	Homo sapiens		2019-12-28	Zaire ebolavirus isolate Ebola virus/H.sapiens-wt/COD/2019/Ituri-BTB41413, partial genome
MT778389.1	Background	Zaire ebolavirus	2021-01-31	Ebola virus	2020	Ituri	BTB42007	ssRNA(-)	18596	GenBank	partial	Democratic Republic of the Congo	Homo sapiens		2020-01-01	Zaire ebolavirus isolate Ebola virus/H.sapiens-wt/COD/2020/Ituri-BTB42007, partial genome
MT778391.1	Background	Zaire ebolavirus	2021-01-31	Ebola virus	2020	Ituri	BTB42106	ssRNA(-)	18597	GenBank	partial	Democratic Republic of the Congo	Homo sapiens		2020-01-02	Zaire ebolavirus isolate Ebola virus/H.sapiens-wt/COD/2020/Ituri-BTB42106, partial genome
MT778393.1	Background	Zaire ebolavirus	2021-01-31	Ebola virus	2020	Ituri	BTB42291	ssRNA(-)	18596	GenBank	partial	Democratic Republic of the Congo	Homo sapiens		2020-01-03	Zaire ebolavirus isolate Ebola virus/H.sapiens-wt/COD/2020/Ituri-BTB42291, partial genome
MT778260.1	Background	Zaire ebolavirus	2021-01-31	Ebola virus	2018	Ituri	BTB429	ssRNA(-)	18827	GenBank	partial	Democratic Republic of the Congo	Homo sapiens		2018-10-31	Zaire ebolavirus isolate Ebola virus/H.sapiens-wt/COD/2018/Ituri-BTB429, partial genome
MT778313.1	Background	Zaire ebolavirus	2021-01-31	Ebola virus	2019	Ituri	BTB4302	ssRNA(-)	18855	GenBank	partial	Democratic Republic of the Congo	Homo sapiens		2019-01-27	Zaire ebolavirus isolate Ebola virus/H.sapiens-wt/COD/2019/Ituri-BTB4302, partial genome
MT778314.1	Background	Zaire ebolavirus	2021-01-31	Ebola virus	2019	Ituri	BTB4325	ssRNA(-)	18792	GenBank	partial	Democratic Republic of the Congo	Homo sapiens		2019-01-28	Zaire ebolavirus isolate Ebola virus/H.sapiens-wt/COD/2019/Ituri-BTB4325, partial genome
MT778316.1	Background	Zaire ebolavirus	2021-01-31	Ebola virus	2019	Ituri	BTB4414	ssRNA(-)	18789	GenBank	partial	Democratic Republic of the Congo	Homo sapiens		2019-01-29	Zaire ebolavirus isolate Ebola virus/H.sapiens-wt/COD/2019/Ituri-BTB4414, partial genome
MT778261.1	Background	Zaire ebolavirus	2021-01-31	Ebola virus	2018	Ituri	BTB467	ssRNA(-)	18827	GenBank	partial	Democratic Republic of the Congo	Homo sapiens		2018-11-04	Zaire ebolavirus isolate Ebola virus/H.sapiens-wt/COD/2018/Ituri-BTB467, partial genome
MT778317.1	Background	Zaire ebolavirus	2021-01-31	Ebola virus	2019	Ituri	BTB4690	ssRNA(-)	18905	GenBank	partial	Democratic Republic of the Congo	Homo sapiens		2019-02-01	Zaire ebolavirus isolate Ebola virus/H.sapiens-wt/COD/2019/Ituri-BTB4690, partial genome
MT778318.1	Background	Zaire ebolavirus	2021-01-31	Ebola virus	2019	Ituri	BTB4836	ssRNA(-)	18889	GenBank	partial	Democratic Republic of the Congo	Homo sapiens		2019-02-03	Zaire ebolavirus isolate Ebola virus/H.sapiens-wt/COD/2019/Ituri-BTB4836, partial genome
MT778263.1	Background	Zaire ebolavirus	2021-01-31	Ebola virus	2018	Ituri	BTB496	ssRNA(-)	18827	GenBank	partial	Democratic Republic of the Congo	Homo sapiens		2018-11-05	Zaire ebolavirus isolate Ebola virus/H.sapiens-wt/COD/2018/Ituri-BTB496, partial genome
MT778319.1	Background	Zaire ebolavirus	2021-01-31	Ebola virus	2019	Ituri	BTB5015	ssRNA(-)	18938	GenBank	partial	Democratic Republic of the Congo	Homo sapiens		2019-02-05	Zaire ebolavirus isolate Ebola virus/H.sapiens-wt/COD/2019/Ituri-BTB5015, partial genome
MT778320.1	Background	Zaire ebolavirus	2021-01-31	Ebola virus	2019	Ituri	BTB5199	ssRNA(-)	18728	GenBank	partial	Democratic Republic of the Congo	Homo sapiens		2019-02-08	Zaire ebolavirus isolate Ebola virus/H.sapiens-wt/COD/2019/Ituri-BTB5199, partial genome
MT778321.1	Background	Zaire ebolavirus	2021-01-31	Ebola virus	2019	Ituri	BTB5307	ssRNA(-)	18939	GenBank	partial	Democratic Republic of the Congo	Homo sapiens		2019-02-09	Zaire ebolavirus isolate Ebola virus/H.sapiens-wt/COD/2019/Ituri-BTB5307, partial genome
MT778266.1	Background	Zaire ebolavirus	2021-01-31	Ebola virus	2018	Ituri	BTB534	ssRNA(-)	18827	GenBank	partial	Democratic Republic of the Congo	Homo sapiens		2018-11-08	Zaire ebolavirus isolate Ebola virus/H.sapiens-wt/COD/2018/Ituri-BTB534, partial genome
MT778322.1	Background	Zaire ebolavirus	2021-01-31	Ebola virus	2019	Ituri	BTB5348	ssRNA(-)	18908	GenBank	partial	Democratic Republic of the Congo	Homo sapiens		2019-02-10	Zaire ebolavirus isolate Ebola virus/H.sapiens-wt/COD/2019/Ituri-BTB5348, partial genome
MW797225.1	Background	Zaire ebolavirus	2021-08-16	Ebolavirus	2019	Ituri	BTB5412	ssRNA(-)	18810	GenBank	partial	Democratic Republic of the Congo	Homo sapiens		2019-02-11	Zaire ebolavirus isolate Ebolavirus/H.sapiens-wt/COD/2019/Ituri-BTB5412, partial genome
MT778323.1	Background	Zaire ebolavirus	2021-01-31	Ebola virus	2019	Ituri	BTB5415	ssRNA(-)	18605	GenBank	partial	Democratic Republic of the Congo	Homo sapiens		2019-02-11	Zaire ebolavirus isolate Ebola virus/H.sapiens-wt/COD/2019/Ituri-BTB5415, partial genome
MT778324.1	Background	Zaire ebolavirus	2021-01-31	Ebola virus	2019	Ituri	BTB5555	ssRNA(-)	18660	GenBank	partial	Democratic Republic of the Congo	Homo sapiens		2019-02-11	Zaire ebolavirus isolate Ebola virus/H.sapiens-wt/COD/2019/Ituri-BTB5555, partial genome
MT778267.1	Background	Zaire ebolavirus	2021-01-31	Ebola virus	2018	Ituri	BTB556	ssRNA(-)	18827	GenBank	partial	Democratic Republic of the Congo	Homo sapiens		2018-11-08	Zaire ebolavirus isolate Ebola virus/H.sapiens-wt/COD/2018/Ituri-BTB556, partial genome
MT778325.1	Background	Zaire ebolavirus	2021-01-31	Ebola virus	2019	Ituri	BTB5580	ssRNA(-)	18927	GenBank	partial	Democratic Republic of the Congo	Homo sapiens		2019-02-15	Zaire ebolavirus isolate Ebola virus/H.sapiens-wt/COD/2019/Ituri-BTB5580, partial genome
MT778268.1	Background	Zaire ebolavirus	2021-01-31	Ebola virus	2018	Ituri	BTB562	ssRNA(-)	18827	GenBank	partial	Democratic Republic of the Congo	Homo sapiens		2018-11-09	Zaire ebolavirus isolate Ebola virus/H.sapiens-wt/COD/2018/Ituri-BTB562, partial genome
MT778326.1	Background	Zaire ebolavirus	2021-01-31	Ebola virus	2019	Ituri	BTB5671	ssRNA(-)	18906	GenBank	partial	Democratic Republic of the Congo	Homo sapiens		2019-02-15	Zaire ebolavirus isolate Ebola virus/H.sapiens-wt/COD/2019/Ituri-BTB5671, partial genome
MT778269.1	Background	Zaire ebolavirus	2021-01-31	Ebola virus	2018	Ituri	BTB571	ssRNA(-)	18827	GenBank	partial	Democratic Republic of the Congo	Homo sapiens		2018-11-09	Zaire ebolavirus isolate Ebola virus/H.sapiens-wt/COD/2018/Ituri-BTB571, partial genome
MT778270.1	Background	Zaire ebolavirus	2021-01-31	Ebola virus	2018	Ituri	BTB576	ssRNA(-)	18827	GenBank	partial	Democratic Republic of the Congo	Homo sapiens		2018-11-09	Zaire ebolavirus isolate Ebola virus/H.sapiens-wt/COD/2018/Ituri-BTB576, partial genome
MT778327.1	Background	Zaire ebolavirus	2021-01-31	Ebola virus	2019	Ituri	BTB6040	ssRNA(-)	18766	GenBank	partial	Democratic Republic of the Congo	Homo sapiens		2019-02-19	Zaire ebolavirus isolate Ebola virus/H.sapiens-wt/COD/2019/Ituri-BTB6040, partial genome
MT778271.1	Background	Zaire ebolavirus	2021-01-31	Ebola virus	2018	Ituri	BTB614	ssRNA(-)	18826	GenBank	partial	Democratic Republic of the Congo	Homo sapiens		2018-11-12	Zaire ebolavirus isolate Ebola virus/H.sapiens-wt/COD/2018/Ituri-BTB614, partial genome
MT778272.1	Background	Zaire ebolavirus	2021-01-31	Ebola virus	2018	Ituri	BTB615	ssRNA(-)	18827	GenBank	partial	Democratic Republic of the Congo	Homo sapiens		2018-11-12	Zaire ebolavirus isolate Ebola virus/H.sapiens-wt/COD/2018/Ituri-BTB615, partial genome
MT778273.1	Background	Zaire ebolavirus	2021-01-31	Ebola virus	2018	Ituri	BTB618	ssRNA(-)	18827	GenBank	partial	Democratic Republic of the Congo	Homo sapiens		2018-11-12	Zaire ebolavirus isolate Ebola virus/H.sapiens-wt/COD/2018/Ituri-BTB618, partial genome
MT778274.1	Background	Zaire ebolavirus	2021-01-31	Ebola virus	2018	Ituri	BTB623	ssRNA(-)	18827	GenBank	partial	Democratic Republic of the Congo	Homo sapiens		2018-11-12	Zaire ebolavirus isolate Ebola virus/H.sapiens-wt/COD/2018/Ituri-BTB623, partial genome
MT778328.1	Background	Zaire ebolavirus	2021-01-31	Ebola virus	2019	Ituri	BTB6236	ssRNA(-)	18883	GenBank	partial	Democratic Republic of the Congo	Homo sapiens		2019-02-25	Zaire ebolavirus isolate Ebola virus/H.sapiens-wt/COD/2019/Ituri-BTB6236, partial genome
MT778276.1	Background	Zaire ebolavirus	2021-01-31	Ebola virus	2018	Ituri	BTB675	ssRNA(-)	18827	GenBank	partial	Democratic Republic of the Congo	Homo sapiens		2018-11-14	Zaire ebolavirus isolate Ebola virus/H.sapiens-wt/COD/2018/Ituri-BTB675, partial genome
MT778330.1	Background	Zaire ebolavirus	2021-01-31	Ebola virus	2019	Ituri	BTB6848	ssRNA(-)	18814	GenBank	partial	Democratic Republic of the Congo	Homo sapiens		2019-03-08	Zaire ebolavirus isolate Ebola virus/H.sapiens-wt/COD/2019/Ituri-BTB6848, partial genome
MT778331.1	Background	Zaire ebolavirus	2021-01-31	Ebola virus	2019	Ituri	BTB6880	ssRNA(-)	18643	GenBank	partial	Democratic Republic of the Congo	Homo sapiens		2019-03-09	Zaire ebolavirus isolate Ebola virus/H.sapiens-wt/COD/2019/Ituri-BTB6880, partial genome
MT778332.1	Background	Zaire ebolavirus	2021-01-31	Ebola virus	2019	Ituri	BTB6881	ssRNA(-)	18755	GenBank	partial	Democratic Republic of the Congo	Homo sapiens		2019-03-09	Zaire ebolavirus isolate Ebola virus/H.sapiens-wt/COD/2019/Ituri-BTB6881, partial genome
MT778333.1	Background	Zaire ebolavirus	2021-01-31	Ebola virus	2019	Ituri	BTB6908	ssRNA(-)	18740	GenBank	partial	Democratic Republic of the Congo	Homo sapiens		2019-03-09	Zaire ebolavirus isolate Ebola virus/H.sapiens-wt/COD/2019/Ituri-BTB6908, partial genome
MT778334.1	Background	Zaire ebolavirus	2021-01-31	Ebola virus	2019	Ituri	BTB6946	ssRNA(-)	18671	GenBank	partial	Democratic Republic of the Congo	Homo sapiens		2019-03-10	Zaire ebolavirus isolate Ebola virus/H.sapiens-wt/COD/2019/Ituri-BTB6946, partial genome
MT778277.1	Background	Zaire ebolavirus	2021-01-31	Ebola virus	2018	Ituri	BTB701	ssRNA(-)	18827	GenBank	partial	Democratic Republic of the Congo	Homo sapiens		2018-11-15	Zaire ebolavirus isolate Ebola virus/H.sapiens-wt/COD/2018/Ituri-BTB701, partial genome
MT778335.1	Background	Zaire ebolavirus	2021-01-31	Ebola virus	2019	Ituri	BTB7019	ssRNA(-)	18702	GenBank	partial	Democratic Republic of the Congo	Homo sapiens		2019-03-12	Zaire ebolavirus isolate Ebola virus/H.sapiens-wt/COD/2019/Ituri-BTB7019, partial genome
MT778336.1	Background	Zaire ebolavirus	2021-01-31	Ebola virus	2019	Ituri	BTB7091	ssRNA(-)	18697	GenBank	partial	Democratic Republic of the Congo	Homo sapiens		2019-03-13	Zaire ebolavirus isolate Ebola virus/H.sapiens-wt/COD/2019/Ituri-BTB7091, partial genome
MT778337.1	Background	Zaire ebolavirus	2021-01-31	Ebola virus	2019	Ituri	BTB7117	ssRNA(-)	18692	GenBank	partial	Democratic Republic of the Congo	Homo sapiens		2019-03-15	Zaire ebolavirus isolate Ebola virus/H.sapiens-wt/COD/2019/Ituri-BTB7117, partial genome
MT778278.1	Background	Zaire ebolavirus	2021-01-31	Ebola virus	2018	Ituri	BTB725	ssRNA(-)	18827	GenBank	partial	Democratic Republic of the Congo	Homo sapiens		2018-11-16	Zaire ebolavirus isolate Ebola virus/H.sapiens-wt/COD/2018/Ituri-BTB725, partial genome
MT778280.1	Background	Zaire ebolavirus	2021-01-31	Ebola virus	2018	Ituri	BTB755	ssRNA(-)	18827	GenBank	partial	Democratic Republic of the Congo	Homo sapiens		2018-11-17	Zaire ebolavirus isolate Ebola virus/H.sapiens-wt/COD/2018/Ituri-BTB755, partial genome
MT778281.1	Background	Zaire ebolavirus	2021-01-31	Ebola virus	2018	Ituri	BTB766	ssRNA(-)	18827	GenBank	partial	Democratic Republic of the Congo	Homo sapiens		2018-11-17	Zaire ebolavirus isolate Ebola virus/H.sapiens-wt/COD/2018/Ituri-BTB766, partial genome
MT778282.1	Background	Zaire ebolavirus	2021-01-31	Ebola virus	2018	Ituri	BTB769	ssRNA(-)	18827	GenBank	partial	Democratic Republic of the Congo	Homo sapiens		2018-11-18	Zaire ebolavirus isolate Ebola virus/H.sapiens-wt/COD/2018/Ituri-BTB769, partial genome
MT778284.1	Background	Zaire ebolavirus	2021-01-31	Ebola virus	2018	Ituri	BTB778	ssRNA(-)	18827	GenBank	partial	Democratic Republic of the Congo	Homo sapiens		2018-11-18	Zaire ebolavirus isolate Ebola virus/H.sapiens-wt/COD/2018/Ituri-BTB778, partial genome
MW797180.1	Background	Zaire ebolavirus	2021-08-16	Ebolavirus	2018	Ituri	BTB822	ssRNA(-)	18594	GenBank	partial	Democratic Republic of the Congo	Homo sapiens		2018-11-20	Zaire ebolavirus isolate Ebolavirus/H.sapiens-wt/COD/2018/Ituri-BTB822, partial genome
MW797181.1	Background	Zaire ebolavirus	2021-08-16	Ebolavirus	2018	Ituri	BTB832	ssRNA(-)	18816	GenBank	partial	Democratic Republic of the Congo	Homo sapiens		2018-11-20	Zaire ebolavirus isolate Ebolavirus/H.sapiens-wt/COD/2018/Ituri-BTB832, partial genome
MT778285.1	Background	Zaire ebolavirus	2021-01-31	Ebola virus	2018	Ituri	BTB835	ssRNA(-)	18941	GenBank	partial	Democratic Republic of the Congo	Homo sapiens		2018-11-19	Zaire ebolavirus isolate Ebola virus/H.sapiens-wt/COD/2018/Ituri-BTB835, partial genome
MT778338.1	Background	Zaire ebolavirus	2021-01-31	Ebola virus	2019	Ituri	BTB8385	ssRNA(-)	18875	GenBank	partial	Democratic Republic of the Congo	Homo sapiens		2019-03-31	Zaire ebolavirus isolate Ebola virus/H.sapiens-wt/COD/2019/Ituri-BTB8385, partial genome
MT778286.1	Background	Zaire ebolavirus	2021-01-31	Ebola virus	2018	Ituri	BTB841	ssRNA(-)	18827	GenBank	partial	Democratic Republic of the Congo	Homo sapiens		2018-11-20	Zaire ebolavirus isolate Ebola virus/H.sapiens-wt/COD/2018/Ituri-BTB841, partial genome
MT778287.1	Background	Zaire ebolavirus	2021-01-31	Ebola virus	2018	Ituri	BTB842	ssRNA(-)	18827	GenBank	partial	Democratic Republic of the Congo	Homo sapiens		2018-11-20	Zaire ebolavirus isolate Ebola virus/H.sapiens-wt/COD/2018/Ituri-BTB842, partial genome
MT778288.1	Background	Zaire ebolavirus	2021-01-31	Ebola virus	2018	Ituri	BTB843	ssRNA(-)	18827	GenBank	partial	Democratic Republic of the Congo	Homo sapiens		2018-11-20	Zaire ebolavirus isolate Ebola virus/H.sapiens-wt/COD/2018/Ituri-BTB843, partial genome
MT778289.1	Background	Zaire ebolavirus	2021-01-31	Ebola virus	2018	Ituri	BTB844	ssRNA(-)	18827	GenBank	partial	Democratic Republic of the Congo	Homo sapiens		2018-11-20	Zaire ebolavirus isolate Ebola virus/H.sapiens-wt/COD/2018/Ituri-BTB844, partial genome
MT778339.1	Background	Zaire ebolavirus	2021-01-31	Ebola virus	2019	Ituri	BTB8497	ssRNA(-)	18903	GenBank	partial	Democratic Republic of the Congo	Homo sapiens		2019-04-02	Zaire ebolavirus isolate Ebola virus/H.sapiens-wt/COD/2019/Ituri-BTB8497, partial genome
MW797182.1	Background	Zaire ebolavirus	2021-08-16	Ebolavirus	2018	Ituri	BTB870	ssRNA(-)	18814	GenBank	partial	Democratic Republic of the Congo	Homo sapiens		2018-11-21	Zaire ebolavirus isolate Ebolavirus/H.sapiens-wt/COD/2018/Ituri-BTB870, partial genome
MW797183.1	Background	Zaire ebolavirus	2021-08-16	Ebolavirus	2018	Ituri	BTB893	ssRNA(-)	18811	GenBank	partial	Democratic Republic of the Congo	Homo sapiens		2018-11-22	Zaire ebolavirus isolate Ebolavirus/H.sapiens-wt/COD/2018/Ituri-BTB893, partial genome
MW797184.1	Background	Zaire ebolavirus	2021-08-16	Ebolavirus	2018	Ituri	BTB896	ssRNA(-)	18809	GenBank	partial	Democratic Republic of the Congo	Homo sapiens		2018-11-22	Zaire ebolavirus isolate Ebolavirus/H.sapiens-wt/COD/2018/Ituri-BTB896, partial genome
MT778340.1	Background	Zaire ebolavirus	2021-01-31	Ebola virus	2019	Ituri	BTB9114	ssRNA(-)	18733	GenBank	partial	Democratic Republic of the Congo	Homo sapiens		2019-04-09	Zaire ebolavirus isolate Ebola virus/H.sapiens-wt/COD/2019/Ituri-BTB9114, partial genome
MW797185.1	Background	Zaire ebolavirus	2021-08-16	Ebolavirus	2018	Ituri	BTB922	ssRNA(-)	18593	GenBank	partial	Democratic Republic of the Congo	Homo sapiens		2018-11-23	Zaire ebolavirus isolate Ebolavirus/H.sapiens-wt/COD/2018/Ituri-BTB922, partial genome
MW797186.1	Background	Zaire ebolavirus	2021-08-16	Ebolavirus	2018	Ituri	BTB928	ssRNA(-)	18820	GenBank	partial	Democratic Republic of the Congo	Homo sapiens		2018-11-23	Zaire ebolavirus isolate Ebolavirus/H.sapiens-wt/COD/2018/Ituri-BTB928, partial genome
MT778290.1	Background	Zaire ebolavirus	2021-01-31	Ebola virus	2018	Ituri	BTB933	ssRNA(-)	18946	GenBank	partial	Democratic Republic of the Congo	Homo sapiens		2018-11-23	Zaire ebolavirus isolate Ebola virus/H.sapiens-wt/COD/2018/Ituri-BTB933, partial genome
MT778342.1	Background	Zaire ebolavirus	2021-01-31	Ebola virus	2019	Ituri	BTB9463	ssRNA(-)	18905	GenBank	partial	Democratic Republic of the Congo	Homo sapiens		2019-04-12	Zaire ebolavirus isolate Ebola virus/H.sapiens-wt/COD/2019/Ituri-BTB9463, partial genome
MT778291.1	Background	Zaire ebolavirus	2021-01-31	Ebola virus	2018	Ituri	BTB957	ssRNA(-)	18949	GenBank	partial	Democratic Republic of the Congo	Homo sapiens		2018-11-23	Zaire ebolavirus isolate Ebola virus/H.sapiens-wt/COD/2018/Ituri-BTB957, partial genome
MW797187.1	Background	Zaire ebolavirus	2021-08-16	Ebolavirus	2018	Ituri	BTB969	ssRNA(-)	18809	GenBank	partial	Democratic Republic of the Congo	Homo sapiens		2018-11-24	Zaire ebolavirus isolate Ebolavirus/H.sapiens-wt/COD/2018/Ituri-BTB969, partial genome
MT778394.1	Background	Zaire ebolavirus	2021-01-31	Ebola virus	2018	Ituri	BUN058	ssRNA(-)	18941	GenBank	partial	Democratic Republic of the Congo	Homo sapiens		2018-12-17	Zaire ebolavirus isolate Ebola virus/H.sapiens-wt/COD/2018/Ituri-BUN58, partial genome
MT778395.1	Background	Zaire ebolavirus	2021-01-31	Ebola virus	2018	Ituri	BUN059	ssRNA(-)	18935	GenBank	partial	Democratic Republic of the Congo	Homo sapiens		2018-12-17	Zaire ebolavirus isolate Ebola virus/H.sapiens-wt/COD/2018/Ituri-BUN59, partial genome
MT778396.1	Background	Zaire ebolavirus	2021-01-31	Ebola virus	2018	Ituri	BUN076	ssRNA(-)	18901	GenBank	partial	Democratic Republic of the Congo	Homo sapiens		2018-12-28	Zaire ebolavirus isolate Ebola virus/H.sapiens-wt/COD/2018/Ituri-BUN76, partial genome
MT778399.1	Background	Zaire ebolavirus	2021-01-31	Ebola virus	2019	Ituri	BUN1361	ssRNA(-)	18942	GenBank	partial	Democratic Republic of the Congo	Homo sapiens		2019-06-16	Zaire ebolavirus isolate Ebola virus/H.sapiens-wt/COD/2019/Ituri-BUN1361, partial genome
MT778400.1	Background	Zaire ebolavirus	2021-01-31	Ebola virus	2019	Ituri	BUN1416	ssRNA(-)	18948	GenBank	partial	Democratic Republic of the Congo	Homo sapiens		2019-06-21	Zaire ebolavirus isolate Ebola virus/H.sapiens-wt/COD/2019/Ituri-BUN1416, partial genome
MT778401.1	Background	Zaire ebolavirus	2021-01-31	Ebola virus	2019	Ituri	BUN1438	ssRNA(-)	18947	GenBank	partial	Democratic Republic of the Congo	Homo sapiens		2019-06-22	Zaire ebolavirus isolate Ebola virus/H.sapiens-wt/COD/2019/Ituri-BUN1438, partial genome
MT778402.1	Background	Zaire ebolavirus	2021-01-31	Ebola virus	2019	Ituri	BUN1492	ssRNA(-)	18948	GenBank	partial	Democratic Republic of the Congo	Homo sapiens		2019-06-26	Zaire ebolavirus isolate Ebola virus/H.sapiens-wt/COD/2019/Ituri-BUN1492, partial genome
MT778403.1	Background	Zaire ebolavirus	2021-01-31	Ebola virus	2019	Ituri	BUN1572	ssRNA(-)	18936	GenBank	partial	Democratic Republic of the Congo	Homo sapiens		2019-06-30	Zaire ebolavirus isolate Ebola virus/H.sapiens-wt/COD/2019/Ituri-BUN1572, partial genome
MT778405.1	Background	Zaire ebolavirus	2021-01-31	Ebola virus	2019	Ituri	GOM2154	ssRNA(-)	18936	GenBank	partial	Democratic Republic of the Congo	Homo sapiens		2019-07-30	Zaire ebolavirus isolate Ebola virus/H.sapiens-wt/COD/2019/Ituri-GOM2154, partial genome
MT778406.1	Background	Zaire ebolavirus	2021-01-31	Ebola virus	2019	Ituri	GOM2184	ssRNA(-)	18935	GenBank	partial	Democratic Republic of the Congo	Homo sapiens		2019-07-31	Zaire ebolavirus isolate Ebola virus/H.sapiens-wt/COD/2019/Ituri-GOM2184, partial genome
MT778407.1	Background	Zaire ebolavirus	2021-01-31	Ebola virus	2019	Ituri	GOM2466	ssRNA(-)	18915	GenBank	partial	Democratic Republic of the Congo	Homo sapiens		2019-08-15	Zaire ebolavirus isolate Ebola virus/H.sapiens-wt/COD/2019/Ituri-GOM2466, partial genome
MT778409.1	Background	Zaire ebolavirus	2021-01-31	Ebola virus	2019	Ituri	GOM2505	ssRNA(-)	18913	GenBank	partial	Democratic Republic of the Congo	Homo sapiens		2019-08-17	Zaire ebolavirus isolate Ebola virus/H.sapiens-wt/COD/2019/Ituri-GOM2505, partial genome
MT778410.1	Background	Zaire ebolavirus	2021-01-31	Ebola virus	2019	Ituri	KAT086	ssRNA(-)	18947	GenBank	partial	Democratic Republic of the Congo	Homo sapiens		2019-01-21	Zaire ebolavirus isolate Ebola virus/H.sapiens-wt/COD/2019/Ituri-KAT86, partial genome
MT778471.1	Background	Zaire ebolavirus	2021-01-31	Ebola virus	2019	Ituri	KAT10120	ssRNA(-)	18944	GenBank	partial	Democratic Republic of the Congo	Homo sapiens		2019-08-19	Zaire ebolavirus isolate Ebola virus/H.sapiens-wt/COD/2019/Ituri-KAT10120, partial genome
MT778472.1	Background	Zaire ebolavirus	2021-01-31	Ebola virus	2019	Ituri	KAT10130	ssRNA(-)	18948	GenBank	partial	Democratic Republic of the Congo	Homo sapiens		2019-08-20	Zaire ebolavirus isolate Ebola virus/H.sapiens-wt/COD/2019/Ituri-KAT10130, partial genome
MT778473.1	Background	Zaire ebolavirus	2021-01-31	Ebola virus	2019	Ituri	KAT10155	ssRNA(-)	18948	GenBank	partial	Democratic Republic of the Congo	Homo sapiens		2019-08-20	Zaire ebolavirus isolate Ebola virus/H.sapiens-wt/COD/2019/Ituri-KAT10155, partial genome
MT778474.1	Background	Zaire ebolavirus	2021-01-31	Ebola virus	2019	Ituri	KAT10160	ssRNA(-)	18954	GenBank	partial	Democratic Republic of the Congo	Homo sapiens		2019-08-20	Zaire ebolavirus isolate Ebola virus/H.sapiens-wt/COD/2019/Ituri-KAT10160, partial genome
MT778475.1	Background	Zaire ebolavirus	2021-01-31	Ebola virus	2019	Ituri	KAT10179	ssRNA(-)	18948	GenBank	partial	Democratic Republic of the Congo	Homo sapiens		2019-08-20	Zaire ebolavirus isolate Ebola virus/H.sapiens-wt/COD/2019/Ituri-KAT10179, partial genome
MT778476.1	Background	Zaire ebolavirus	2021-01-31	Ebola virus	2019	Ituri	KAT10686	ssRNA(-)	18945	GenBank	partial	Democratic Republic of the Congo	Homo sapiens		2019-08-27	Zaire ebolavirus isolate Ebola virus/H.sapiens-wt/COD/2019/Ituri-KAT10686, partial genome
MT778477.1	Background	Zaire ebolavirus	2021-01-31	Ebola virus	2019	Ituri	KAT10876	ssRNA(-)	18947	GenBank	partial	Democratic Republic of the Congo	Homo sapiens		2019-08-30	Zaire ebolavirus isolate Ebola virus/H.sapiens-wt/COD/2019/Ituri-KAT10876, partial genome
MW797234.1	Background	Zaire ebolavirus	2021-08-16	Ebolavirus	2019	Ituri	KAT12567	ssRNA(-)	18820	GenBank	partial	Democratic Republic of the Congo	Homo sapiens		2019-09-20	Zaire ebolavirus isolate Ebolavirus/H.sapiens-wt/COD/2019/Ituri-KAT12567, partial genome
MW797235.1	Background	Zaire ebolavirus	2021-08-16	Ebolavirus	2019	Ituri	KAT12568	ssRNA(-)	18784	GenBank	partial	Democratic Republic of the Congo	Homo sapiens		2019-09-20	Zaire ebolavirus isolate Ebolavirus/H.sapiens-wt/COD/2019/Ituri-KAT12568, partial genome
MW797236.1	Background	Zaire ebolavirus	2021-08-16	Ebolavirus	2019	Ituri	KAT12573	ssRNA(-)	18812	GenBank	partial	Democratic Republic of the Congo	Homo sapiens		2019-09-20	Zaire ebolavirus isolate Ebolavirus/H.sapiens-wt/COD/2019/Ituri-KAT12573, partial genome
MT778415.1	Background	Zaire ebolavirus	2021-01-31	Ebola virus	2019	Ituri	KAT1274	ssRNA(-)	18879	GenBank	partial	Democratic Republic of the Congo	Homo sapiens		2019-02-23	Zaire ebolavirus isolate Ebola virus/H.sapiens-wt/COD/2019/Ituri-KAT1274, partial genome
MT778412.1	Background	Zaire ebolavirus	2021-01-31	Ebola virus	2019	Ituri	KAT130	ssRNA(-)	18922	GenBank	partial	Democratic Republic of the Congo	Homo sapiens		2019-01-23	Zaire ebolavirus isolate Ebola virus/H.sapiens-wt/COD/2019/Ituri-KAT130, partial genome
MW797237.1	Background	Zaire ebolavirus	2021-08-16	Ebolavirus	2019	Ituri	KAT13552	ssRNA(-)	18593	GenBank	partial	Democratic Republic of the Congo	Homo sapiens		2019-10-02	Zaire ebolavirus isolate Ebolavirus/H.sapiens-wt/COD/2019/Ituri-KAT13552, partial genome
MT778416.1	Background	Zaire ebolavirus	2021-01-31	Ebola virus	2019	Ituri	KAT1428	ssRNA(-)	18914	GenBank	partial	Democratic Republic of the Congo	Homo sapiens		2019-03-05	Zaire ebolavirus isolate Ebola virus/H.sapiens-wt/COD/2019/Ituri-KAT1428, partial genome
MT778417.1	Background	Zaire ebolavirus	2021-01-31	Ebola virus	2019	Ituri	KAT1999	ssRNA(-)	18681	GenBank	partial	Democratic Republic of the Congo	Homo sapiens		2019-03-27	Zaire ebolavirus isolate Ebola virus/H.sapiens-wt/COD/2019/Ituri-KAT1999, partial genome
MT778418.1	Background	Zaire ebolavirus	2021-01-31	Ebola virus	2019	Ituri	KAT2012	ssRNA(-)	18843	GenBank	partial	Democratic Republic of the Congo	Homo sapiens		2019-03-27	Zaire ebolavirus isolate Ebola virus/H.sapiens-wt/COD/2019/Ituri-KAT2012, partial genome
MT778479.1	Background	Zaire ebolavirus	2021-01-31	Ebola virus	2019	Ituri	KAT21596	ssRNA(-)	18915	GenBank	partial	Democratic Republic of the Congo	Homo sapiens		2019-12-29	Zaire ebolavirus isolate Ebola virus/H.sapiens-wt/COD/2019/Ituri-KAT21596, partial genome
MT778481.1	Background	Zaire ebolavirus	2021-01-31	Ebola virus	2020	Ituri	KAT21874	ssRNA(-)	18895	GenBank	partial	Democratic Republic of the Congo	Homo sapiens		2020-01-01	Zaire ebolavirus isolate Ebola virus/H.sapiens-wt/COD/2020/Ituri-KAT21874, partial genome
MT778419.1	Background	Zaire ebolavirus	2021-01-31	Ebola virus	2019	Ituri	KAT2188	ssRNA(-)	18906	GenBank	partial	Democratic Republic of the Congo	Homo sapiens		2019-04-01	Zaire ebolavirus isolate Ebola virus/H.sapiens-wt/COD/2019/Ituri-KAT2188, partial genome
MT778482.1	Background	Zaire ebolavirus	2021-01-31	Ebola virus	2020	Ituri	KAT22674	ssRNA(-)	18845	GenBank	partial	Democratic Republic of the Congo	Homo sapiens		2020-01-11	Zaire ebolavirus isolate Ebola virus/H.sapiens-wt/COD/2020/Ituri-KAT22674, partial genome
MT778420.1	Background	Zaire ebolavirus	2021-01-31	Ebola virus	2019	Ituri	KAT2291	ssRNA(-)	18901	GenBank	partial	Democratic Republic of the Congo	Homo sapiens		2019-04-04	Zaire ebolavirus isolate Ebola virus/H.sapiens-wt/COD/2019/Ituri-KAT2291, partial genome
MT778421.1	Background	Zaire ebolavirus	2021-01-31	Ebola virus	2019	Ituri	KAT2375	ssRNA(-)	18830	GenBank	partial	Democratic Republic of the Congo	Homo sapiens		2019-04-05	Zaire ebolavirus isolate Ebola virus/H.sapiens-wt/COD/2019/Ituri-KAT2375, partial genome
MT778422.1	Background	Zaire ebolavirus	2021-01-31	Ebola virus	2019	Ituri	KAT2426	ssRNA(-)	18866	GenBank	partial	Democratic Republic of the Congo	Homo sapiens		2019-04-06	Zaire ebolavirus isolate Ebola virus/H.sapiens-wt/COD/2019/Ituri-KAT2426, partial genome
MT778413.1	Background	Zaire ebolavirus	2021-01-31	Ebola virus	2019	Ituri	KAT253	ssRNA(-)	18700	GenBank	partial	Democratic Republic of the Congo	Homo sapiens		2019-01-28	Zaire ebolavirus isolate Ebola virus/H.sapiens-wt/COD/2019/Ituri-KAT253, partial genome
MT778423.1	Background	Zaire ebolavirus	2021-01-31	Ebola virus	2019	Ituri	KAT2573	ssRNA(-)	18795	GenBank	partial	Democratic Republic of the Congo	Homo sapiens		2019-04-09	Zaire ebolavirus isolate Ebola virus/H.sapiens-wt/COD/2019/Ituri-KAT2573, partial genome
MT778424.1	Background	Zaire ebolavirus	2021-01-31	Ebola virus	2019	Ituri	KAT2575	ssRNA(-)	18736	GenBank	partial	Democratic Republic of the Congo	Homo sapiens		2019-04-09	Zaire ebolavirus isolate Ebola virus/H.sapiens-wt/COD/2019/Ituri-KAT2575, partial genome
MT778425.1	Background	Zaire ebolavirus	2021-01-31	Ebola virus	2019	Ituri	KAT2578	ssRNA(-)	18788	GenBank	partial	Democratic Republic of the Congo	Homo sapiens		2019-04-09	Zaire ebolavirus isolate Ebola virus/H.sapiens-wt/COD/2019/Ituri-KAT2578, partial genome
MT778426.1	Background	Zaire ebolavirus	2021-01-31	Ebola virus	2019	Ituri	KAT2579	ssRNA(-)	18833	GenBank	partial	Democratic Republic of the Congo	Homo sapiens		2019-04-09	Zaire ebolavirus isolate Ebola virus/H.sapiens-wt/COD/2019/Ituri-KAT2579, partial genome
MT778427.1	Background	Zaire ebolavirus	2021-01-31	Ebola virus	2019	Ituri	KAT2596	ssRNA(-)	18715	GenBank	partial	Democratic Republic of the Congo	Homo sapiens		2019-04-09	Zaire ebolavirus isolate Ebola virus/H.sapiens-wt/COD/2019/Ituri-KAT2596, partial genome
MT778428.1	Background	Zaire ebolavirus	2021-01-31	Ebola virus	2019	Ituri	KAT2597	ssRNA(-)	18943	GenBank	partial	Democratic Republic of the Congo	Homo sapiens		2019-04-09	Zaire ebolavirus isolate Ebola virus/H.sapiens-wt/COD/2019/Ituri-KAT2597, partial genome
MT778429.1	Background	Zaire ebolavirus	2021-01-31	Ebola virus	2019	Ituri	KAT2603	ssRNA(-)	18690	GenBank	partial	Democratic Republic of the Congo	Homo sapiens		2019-04-09	Zaire ebolavirus isolate Ebola virus/H.sapiens-wt/COD/2019/Ituri-KAT2603, partial genome
MT778430.1	Background	Zaire ebolavirus	2021-01-31	Ebola virus	2019	Ituri	KAT2612	ssRNA(-)	18941	GenBank	partial	Democratic Republic of the Congo	Homo sapiens		2019-04-10	Zaire ebolavirus isolate Ebola virus/H.sapiens-wt/COD/2019/Ituri-KAT2612, partial genome
MT778431.1	Background	Zaire ebolavirus	2021-01-31	Ebola virus	2019	Ituri	KAT2645	ssRNA(-)	18942	GenBank	partial	Democratic Republic of the Congo	Homo sapiens		2019-04-10	Zaire ebolavirus isolate Ebola virus/H.sapiens-wt/COD/2019/Ituri-KAT2645, partial genome
MT778432.1	Background	Zaire ebolavirus	2021-01-31	Ebola virus	2019	Ituri	KAT2646	ssRNA(-)	18944	GenBank	partial	Democratic Republic of the Congo	Homo sapiens		2019-04-10	Zaire ebolavirus isolate Ebola virus/H.sapiens-wt/COD/2019/Ituri-KAT2646, partial genome
MT778433.1	Background	Zaire ebolavirus	2021-01-31	Ebola virus	2019	Ituri	KAT2655	ssRNA(-)	18616	GenBank	partial	Democratic Republic of the Congo	Homo sapiens		2019-04-11	Zaire ebolavirus isolate Ebola virus/H.sapiens-wt/COD/2019/Ituri-KAT2655, partial genome
MT778434.1	Background	Zaire ebolavirus	2021-01-31	Ebola virus	2019	Ituri	KAT2658	ssRNA(-)	18663	GenBank	partial	Democratic Republic of the Congo	Homo sapiens		2019-04-11	Zaire ebolavirus isolate Ebola virus/H.sapiens-wt/COD/2019/Ituri-KAT2658, partial genome
MT778435.1	Background	Zaire ebolavirus	2021-01-31	Ebola virus	2019	Ituri	KAT2672	ssRNA(-)	18798	GenBank	partial	Democratic Republic of the Congo	Homo sapiens		2019-04-11	Zaire ebolavirus isolate Ebola virus/H.sapiens-wt/COD/2019/Ituri-KAT2672, partial genome
MT778436.1	Background	Zaire ebolavirus	2021-01-31	Ebola virus	2019	Ituri	KAT2674	ssRNA(-)	18874	GenBank	partial	Democratic Republic of the Congo	Homo sapiens		2019-04-11	Zaire ebolavirus isolate Ebola virus/H.sapiens-wt/COD/2019/Ituri-KAT2674, partial genome
MT778437.1	Background	Zaire ebolavirus	2021-01-31	Ebola virus	2019	Ituri	KAT2677	ssRNA(-)	18948	GenBank	partial	Democratic Republic of the Congo	Homo sapiens		2019-04-11	Zaire ebolavirus isolate Ebola virus/H.sapiens-wt/COD/2019/Ituri-KAT2677, partial genome
MT778438.1	Background	Zaire ebolavirus	2021-01-31	Ebola virus	2019	Ituri	KAT2687	ssRNA(-)	18719	GenBank	partial	Democratic Republic of the Congo	Homo sapiens		2019-04-11	Zaire ebolavirus isolate Ebola virus/H.sapiens-wt/COD/2019/Ituri-KAT2687, partial genome
MT778439.1	Background	Zaire ebolavirus	2021-01-31	Ebola virus	2019	Ituri	KAT2689	ssRNA(-)	18816	GenBank	partial	Democratic Republic of the Congo	Homo sapiens		2019-04-11	Zaire ebolavirus isolate Ebola virus/H.sapiens-wt/COD/2019/Ituri-KAT2689, partial genome
MT778440.1	Background	Zaire ebolavirus	2021-01-31	Ebola virus	2019	Ituri	KAT2690	ssRNA(-)	18610	GenBank	partial	Democratic Republic of the Congo	Homo sapiens		2019-04-11	Zaire ebolavirus isolate Ebola virus/H.sapiens-wt/COD/2019/Ituri-KAT2690, partial genome
MT778441.1	Background	Zaire ebolavirus	2021-01-31	Ebola virus	2019	Ituri	KAT2771	ssRNA(-)	18918	GenBank	partial	Democratic Republic of the Congo	Homo sapiens		2019-04-13	Zaire ebolavirus isolate Ebola virus/H.sapiens-wt/COD/2019/Ituri-KAT2771, partial genome
MT778442.1	Background	Zaire ebolavirus	2021-01-31	Ebola virus	2019	Ituri	KAT2844	ssRNA(-)	18899	GenBank	partial	Democratic Republic of the Congo	Homo sapiens		2019-04-14	Zaire ebolavirus isolate Ebola virus/H.sapiens-wt/COD/2019/Ituri-KAT2844, partial genome
MT778444.1	Background	Zaire ebolavirus	2021-01-31	Ebola virus	2019	Ituri	KAT3168	ssRNA(-)	18864	GenBank	partial	Democratic Republic of the Congo	Homo sapiens		2019-04-21	Zaire ebolavirus isolate Ebola virus/H.sapiens-wt/COD/2019/Ituri-KAT3168, partial genome
MT778446.1	Background	Zaire ebolavirus	2021-01-31	Ebola virus	2019	Ituri	KAT3181	ssRNA(-)	18877	GenBank	partial	Democratic Republic of the Congo	Homo sapiens		2019-04-20	Zaire ebolavirus isolate Ebola virus/H.sapiens-wt/COD/2019/Ituri-KAT3181, partial genome
MT778447.1	Background	Zaire ebolavirus	2021-01-31	Ebola virus	2019	Ituri	KAT3205	ssRNA(-)	18912	GenBank	partial	Democratic Republic of the Congo	Homo sapiens		2019-04-21	Zaire ebolavirus isolate Ebola virus/H.sapiens-wt/COD/2019/Ituri-KAT3205, partial genome
MT778448.1	Background	Zaire ebolavirus	2021-01-31	Ebola virus	2019	Ituri	KAT3249	ssRNA(-)	18928	GenBank	partial	Democratic Republic of the Congo	Homo sapiens		2019-04-22	Zaire ebolavirus isolate Ebola virus/H.sapiens-wt/COD/2019/Ituri-KAT3249, partial genome
MT778449.1	Background	Zaire ebolavirus	2021-01-31	Ebola virus	2019	Ituri	KAT3251	ssRNA(-)	18913	GenBank	partial	Democratic Republic of the Congo	Homo sapiens		2019-04-23	Zaire ebolavirus isolate Ebola virus/H.sapiens-wt/COD/2019/Ituri-KAT3251, partial genome
MT778450.1	Background	Zaire ebolavirus	2021-01-31	Ebola virus	2019	Ituri	KAT4502	ssRNA(-)	18908	GenBank	partial	Democratic Republic of the Congo	Homo sapiens		2019-05-20	Zaire ebolavirus isolate Ebola virus/H.sapiens-wt/COD/2019/Ituri-KAT4502, partial genome
MT778451.1	Background	Zaire ebolavirus	2021-01-31	Ebola virus	2019	Ituri	KAT4539	ssRNA(-)	18908	GenBank	partial	Democratic Republic of the Congo	Homo sapiens		2019-05-21	Zaire ebolavirus isolate Ebola virus/H.sapiens-wt/COD/2019/Ituri-KAT4539, partial genome
MT778452.1	Background	Zaire ebolavirus	2021-01-31	Ebola virus	2019	Ituri	KAT4558	ssRNA(-)	18921	GenBank	partial	Democratic Republic of the Congo	Homo sapiens		2019-05-21	Zaire ebolavirus isolate Ebola virus/H.sapiens-wt/COD/2019/Ituri-KAT4558, partial genome
MT778453.1	Background	Zaire ebolavirus	2021-01-31	Ebola virus	2019	Ituri	KAT4644	ssRNA(-)	18911	GenBank	partial	Democratic Republic of the Congo	Homo sapiens		2019-05-23	Zaire ebolavirus isolate Ebola virus/H.sapiens-wt/COD/2019/Ituri-KAT4644, partial genome
MT778455.1	Background	Zaire ebolavirus	2021-01-31	Ebola virus	2019	Ituri	KAT5497	ssRNA(-)	18917	GenBank	partial	Democratic Republic of the Congo	Homo sapiens		2019-06	Zaire ebolavirus isolate Ebola virus/H.sapiens-wt/COD/2019/Ituri-KAT5497, partial genome
MT778457.1	Background	Zaire ebolavirus	2021-01-31	Ebola virus	2019	Ituri	KAT5563	ssRNA(-)	18914	GenBank	partial	Democratic Republic of the Congo	Homo sapiens		2019-06-10	Zaire ebolavirus isolate Ebola virus/H.sapiens-wt/COD/2019/Ituri-KAT5563, partial genome
MT778459.1	Background	Zaire ebolavirus	2021-01-31	Ebola virus	2019	Ituri	KAT5915	ssRNA(-)	18927	GenBank	partial	Democratic Republic of the Congo	Homo sapiens		2019-06-17	Zaire ebolavirus isolate Ebola virus/H.sapiens-wt/COD/2019/Ituri-KAT5915, partial genome
MT778414.1	Background	Zaire ebolavirus	2021-01-31	Ebola virus	2019	Ituri	KAT665	ssRNA(-)	18922	GenBank	partial	Democratic Republic of the Congo	Homo sapiens		2019-02-10	Zaire ebolavirus isolate Ebola virus/H.sapiens-wt/COD/2019/Ituri-KAT665, partial genome
MW797233.1	Background	Zaire ebolavirus	2021-08-16	Ebolavirus	2019	Ituri	KAT8302	ssRNA(-)	18955	GenBank	partial	Democratic Republic of the Congo	Homo sapiens		2019-07-25	Zaire ebolavirus isolate Ebolavirus/H.sapiens-wt/COD/2019/Ituri-KAT8302, partial genome
MT778461.1	Background	Zaire ebolavirus	2021-01-31	Ebola virus	2019	Ituri	KAT8831	ssRNA(-)	18942	GenBank	partial	Democratic Republic of the Congo	Homo sapiens		2019-08-02	Zaire ebolavirus isolate Ebola virus/H.sapiens-wt/COD/2019/Ituri-KAT8831, partial genome
MT778462.1	Background	Zaire ebolavirus	2021-01-31	Ebola virus	2019	Ituri	KAT8832	ssRNA(-)	18947	GenBank	partial	Democratic Republic of the Congo	Homo sapiens		2019-08-02	Zaire ebolavirus isolate Ebola virus/H.sapiens-wt/COD/2019/Ituri-KAT8832, partial genome
MT778463.1	Background	Zaire ebolavirus	2021-01-31	Ebola virus	2019	Ituri	KAT8927	ssRNA(-)	18943	GenBank	partial	Democratic Republic of the Congo	Homo sapiens		2019-08-03	Zaire ebolavirus isolate Ebola virus/H.sapiens-wt/COD/2019/Ituri-KAT8927, partial genome
MT778464.1	Background	Zaire ebolavirus	2021-01-31	Ebola virus	2019	Ituri	KAT9398	ssRNA(-)	18947	GenBank	partial	Democratic Republic of the Congo	Homo sapiens		2019-08-09	Zaire ebolavirus isolate Ebola virus/H.sapiens-wt/COD/2019/Ituri-KAT9398, partial genome
MT778465.1	Background	Zaire ebolavirus	2021-01-31	Ebola virus	2019	Ituri	KAT9448	ssRNA(-)	18943	GenBank	partial	Democratic Republic of the Congo	Homo sapiens		2019-08-10	Zaire ebolavirus isolate Ebola virus/H.sapiens-wt/COD/2019/Ituri-KAT9448, partial genome
MT778466.1	Background	Zaire ebolavirus	2021-01-31	Ebola virus	2019	Ituri	KAT9459	ssRNA(-)	18935	GenBank	partial	Democratic Republic of the Congo	Homo sapiens		2019-08-10	Zaire ebolavirus isolate Ebola virus/H.sapiens-wt/COD/2019/Ituri-KAT9459, partial genome
MT778467.1	Background	Zaire ebolavirus	2021-01-31	Ebola virus	2019	Ituri	KAT9485	ssRNA(-)	18936	GenBank	partial	Democratic Republic of the Congo	Homo sapiens		2019-08-11	Zaire ebolavirus isolate Ebola virus/H.sapiens-wt/COD/2019/Ituri-KAT9485, partial genome
MT778468.1	Background	Zaire ebolavirus	2021-01-31	Ebola virus	2019	Ituri	KAT9580	ssRNA(-)	18946	GenBank	partial	Democratic Republic of the Congo	Homo sapiens		2019-08-12	Zaire ebolavirus isolate Ebola virus/H.sapiens-wt/COD/2019/Ituri-KAT9580, partial genome
MT778469.1	Background	Zaire ebolavirus	2021-01-31	Ebola virus	2019	Ituri	KAT9720	ssRNA(-)	18947	GenBank	partial	Democratic Republic of the Congo	Homo sapiens		2019-08-14	Zaire ebolavirus isolate Ebola virus/H.sapiens-wt/COD/2019/Ituri-KAT9720, partial genome
MT778470.1	Background	Zaire ebolavirus	2021-01-31	Ebola virus	2019	Ituri	KAT9884	ssRNA(-)	18954	GenBank	partial	Democratic Republic of the Congo	Homo sapiens		2019-08-17	Zaire ebolavirus isolate Ebola virus/H.sapiens-wt/COD/2019/Ituri-KAT9884, partial genome
MT778483.1	Background	Zaire ebolavirus	2021-01-31	Ebola virus	2019	Ituri	KOM0996	ssRNA(-)	18593	GenBank	partial	Democratic Republic of the Congo	Homo sapiens		2019-08-13	Zaire ebolavirus isolate Ebolavirus/H.sapiens-wt/COD/2019/Ituri-KOM996, partial genome
MT778484.1	Background	Zaire ebolavirus	2021-01-31	Ebola virus	2019	Ituri	KOM2281	ssRNA(-)	18943	GenBank	partial	Democratic Republic of the Congo	Homo sapiens		2019-07-19	Zaire ebolavirus isolate Ebola virus/H.sapiens-wt/COD/2019/Ituri-KOM2281, partial genome
MT778485.1	Background	Zaire ebolavirus	2021-01-31	Ebola virus	2019	Ituri	KOM2346	ssRNA(-)	18937	GenBank	partial	Democratic Republic of the Congo	Homo sapiens		2019-07-25	Zaire ebolavirus isolate Ebola virus/H.sapiens-wt/COD/2019/Ituri-KOM2346, partial genome
MT778486.1	Background	Zaire ebolavirus	2021-01-31	Ebola virus	2019	Ituri	KOM2378	ssRNA(-)	18941	GenBank	partial	Democratic Republic of the Congo	Homo sapiens		2019-07-27	Zaire ebolavirus isolate Ebola virus/H.sapiens-wt/COD/2019/Ituri-KOM2378, partial genome
MT778487.1	Background	Zaire ebolavirus	2021-01-31	Ebola virus	2019	Ituri	KOM2720	ssRNA(-)	18593	GenBank	partial	Democratic Republic of the Congo	Homo sapiens		2019-08-18	Zaire ebolavirus isolate Ebola virus/H.sapiens-wt/COD/2019/Ituri-KOM2720, partial genome
MT778488.1	Background	Zaire ebolavirus	2021-01-31	Ebola virus	2019	Ituri	KOM2735	ssRNA(-)	18594	GenBank	partial	Democratic Republic of the Congo	Homo sapiens		2019-08-18	Zaire ebolavirus isolate Ebola virus/H.sapiens-wt/COD/2019/Ituri-KOM2735, partial genome
MT778489.1	Background	Zaire ebolavirus	2021-01-31	Ebola virus	2019	Ituri	KOM2823	ssRNA(-)	18923	GenBank	partial	Democratic Republic of the Congo	Homo sapiens		2019-08-23	Zaire ebolavirus isolate Ebola virus/H.sapiens-wt/COD/2019/Ituri-KOM2823, partial genome
MT778490.1	Background	Zaire ebolavirus	2021-01-31	Ebola virus	2019	Ituri	KOM2844	ssRNA(-)	18594	GenBank	partial	Democratic Republic of the Congo	Homo sapiens		2019-08-25	Zaire ebolavirus isolate Ebola virus/H.sapiens-wt/COD/2019/Ituri-KOM2844, partial genome
MT778491.1	Background	Zaire ebolavirus	2021-01-31	Ebola virus	2019	Ituri	KOM2855	ssRNA(-)	18879	GenBank	partial	Democratic Republic of the Congo	Homo sapiens		2019-08-25	Zaire ebolavirus isolate Ebola virus/H.sapiens-wt/COD/2019/Ituri-KOM2855, partial genome
MT778492.1	Background	Zaire ebolavirus	2021-01-31	Ebola virus	2019	Ituri	KOM2884	ssRNA(-)	18909	GenBank	partial	Democratic Republic of the Congo	Homo sapiens		2019-08-26	Zaire ebolavirus isolate Ebola virus/H.sapiens-wt/COD/2019/Ituri-KOM2884, partial genome
MT778495.1	Background	Zaire ebolavirus	2021-01-31	Ebola virus	2019	Ituri	KOM2973	ssRNA(-)	18890	GenBank	partial	Democratic Republic of the Congo	Homo sapiens		2019-08-30	Zaire ebolavirus isolate Ebola virus/H.sapiens-wt/COD/2019/Ituri-KOM2973, partial genome
MT778496.1	Background	Zaire ebolavirus	2021-01-31	Ebola virus	2019	Ituri	KOM2992	ssRNA(-)	18593	GenBank	partial	Democratic Republic of the Congo	Homo sapiens		2019-09-01	Zaire ebolavirus isolate Ebola virus/H.sapiens-wt/COD/2019/Ituri-KOM2992, partial genome
MT778497.1	Background	Zaire ebolavirus	2021-01-31	Ebola virus	2019	Ituri	KOM3014	ssRNA(-)	18927	GenBank	partial	Democratic Republic of the Congo	Homo sapiens		2019-09-01	Zaire ebolavirus isolate Ebola virus/H.sapiens-wt/COD/2019/Ituri-KOM3014, partial genome
MT778500.1	Background	Zaire ebolavirus	2021-01-31	Ebola virus	2019	Ituri	KOM3174	ssRNA(-)	18594	GenBank	partial	Democratic Republic of the Congo	Homo sapiens		2019-09-10	Zaire ebolavirus isolate Ebola virus/H.sapiens-wt/COD/2019/Ituri-KOM3174, partial genome
MT778504.1	Background	Zaire ebolavirus	2021-01-31	Ebola virus	2019	Ituri	KOM3261	ssRNA(-)	18596	GenBank	partial	Democratic Republic of the Congo	Homo sapiens		2019-09-17	Zaire ebolavirus isolate Ebola virus/H.sapiens-wt/COD/2019/Ituri-KOM3261, partial genome
MW797241.1	Background	Zaire ebolavirus	2021-08-16	Ebolavirus	2019	Ituri	KOM3350	ssRNA(-)	18809	GenBank	partial	Democratic Republic of the Congo	Homo sapiens		2019-09-21	Zaire ebolavirus isolate Ebolavirus/H.sapiens-wt/COD/2019/Ituri-KOM3350, partial genome
MT778505.1	Background	Zaire ebolavirus	2021-01-31	Ebola virus	2019	Ituri	KOM3413	ssRNA(-)	18948	GenBank	partial	Democratic Republic of the Congo	Homo sapiens		2019-09-24	Zaire ebolavirus isolate Ebola virus/H.sapiens-wt/COD/2019/Ituri-KOM3413, partial genome
MT778507.1	Background	Zaire ebolavirus	2021-01-31	Ebola virus	2019	Ituri	KOM3730	ssRNA(-)	18596	GenBank	partial	Democratic Republic of the Congo	Homo sapiens		2019-10-12	Zaire ebolavirus isolate Ebola virus/H.sapiens-wt/COD/2019/Ituri-KOM3730, partial genome
MT778508.1	Background	Zaire ebolavirus	2021-01-31	Ebola virus	2019	Ituri	MAM002	ssRNA(-)	18928	GenBank	partial	Democratic Republic of the Congo	Homo sapiens		2019-09-05	Zaire ebolavirus isolate Ebolavirus/H.sapiens-wt/COD/2019/Ituri-MAM2, partial genome
MT778511.1	Background	Zaire ebolavirus	2021-01-31	Ebola virus	2019	Ituri	MAM1011	ssRNA(-)	18933	GenBank	partial	Democratic Republic of the Congo	Homo sapiens		2019-10-17	Zaire ebolavirus isolate Ebola virus/H.sapiens-wt/COD/2019/Ituri-MAM1011, partial genome
MT778512.1	Background	Zaire ebolavirus	2021-01-31	Ebola virus	2019	Ituri	MAM1100	ssRNA(-)	18964	GenBank	partial	Democratic Republic of the Congo	Homo sapiens		2019-10-20	Zaire ebolavirus isolate Ebola virus/H.sapiens-wt/COD/2019/Ituri-MAM1100, partial genome
MT778510.1	Background	Zaire ebolavirus	2021-01-31	Ebola virus	2019	Ituri	MAM123	ssRNA(-)	18596	GenBank	partial	Democratic Republic of the Congo	Homo sapiens		2019-09-13	Zaire ebolavirus isolate Ebola virus/H.sapiens-wt/COD/2019/Ituri-MAM123, partial genome
MK007331.1	Background	Zaire ebolavirus	2018-10-30	Ebola virus	2018	Ituri	MAN002	ssRNA(-)	18908	GenBank	complete	Democratic Republic of the Congo	Homo sapiens	blood	2018-08-12	Zaire ebolavirus isolate Ebola virus/H.sapiens-wt/COD/2018/Ituri-MAN002, complete genome
MK007332.1	Background	Zaire ebolavirus	2018-10-30	Ebola virus	2018	Ituri	MAN003	ssRNA(-)	18921	GenBank	complete	Democratic Republic of the Congo	Homo sapiens	blood	2018-08-12	Zaire ebolavirus isolate Ebola virus/H.sapiens-wt/COD/2018/Ituri-MAN003, complete genome
MK007333.1	Background	Zaire ebolavirus	2018-10-30	Ebola virus	2018	Ituri	MAN006	ssRNA(-)	18876	GenBank	complete	Democratic Republic of the Congo	Homo sapiens	blood	2018-08-12	Zaire ebolavirus isolate Ebola virus/H.sapiens-wt/COD/2018/Ituri-MAN006, complete genome
MK007334.1	Background	Zaire ebolavirus	2018-10-30	Ebola virus	2018	Ituri	MAN020	ssRNA(-)	18924	GenBank	complete	Democratic Republic of the Congo	Homo sapiens	blood	2018-08-13	Zaire ebolavirus isolate Ebola virus/H.sapiens-wt/COD/2018/Ituri-MAN020, complete genome
MK007335.1	Background	Zaire ebolavirus	2018-10-30	Ebola virus	2018	Ituri	MAN025	ssRNA(-)	18905	GenBank	complete	Democratic Republic of the Congo	Homo sapiens	blood	2018-08-13	Zaire ebolavirus isolate Ebola virus/H.sapiens-wt/COD/2018/Ituri-MAN025, complete genome
MK007336.1	Background	Zaire ebolavirus	2018-10-30	Ebola virus	2018	Ituri	MAN028	ssRNA(-)	18901	GenBank	complete	Democratic Republic of the Congo	Homo sapiens	blood	2018-08-13	Zaire ebolavirus isolate Ebola virus/H.sapiens-wt/COD/2018/Ituri-MAN028, complete genome
MK007337.1	Background	Zaire ebolavirus	2018-10-30	Ebola virus	2018	Ituri	MAN036	ssRNA(-)	18948	GenBank	complete	Democratic Republic of the Congo	Homo sapiens	blood	2018-08-14	Zaire ebolavirus isolate Ebola virus/H.sapiens-wt/COD/2018/Ituri-MAN036, complete genome
MK007338.1	Background	Zaire ebolavirus	2018-10-30	Ebola virus	2018	Ituri	MAN037	ssRNA(-)	18850	GenBank	complete	Democratic Republic of the Congo	Homo sapiens	blood	2018-08-14	Zaire ebolavirus isolate Ebola virus/H.sapiens-wt/COD/2018/Ituri-MAN037, partial genome
MK007339.1	Background	Zaire ebolavirus	2018-10-30	Ebola virus	2018	Ituri	MAN039	ssRNA(-)	18945	GenBank	complete	Democratic Republic of the Congo	Homo sapiens	blood	2018-08-14	Zaire ebolavirus isolate Ebola virus/H.sapiens-wt/COD/2018/Ituri-MAN039, complete genome
MK007340.1	Background	Zaire ebolavirus	2018-10-30	Ebola virus	2018	Ituri	MAN040	ssRNA(-)	18943	GenBank	complete	Democratic Republic of the Congo	Homo sapiens	blood	2018-08-14	Zaire ebolavirus isolate Ebola virus/H.sapiens-wt/COD/2018/Ituri-MAN040, complete genome
MK007341.1	Background	Zaire ebolavirus	2018-10-30	Ebola virus	2018	Ituri	MAN042	ssRNA(-)	18938	GenBank	complete	Democratic Republic of the Congo	Homo sapiens	blood	2018-08-14	Zaire ebolavirus isolate Ebola virus/H.sapiens-wt/COD/2018/Ituri-MAN042, complete genome
MK007342.1	Background	Zaire ebolavirus	2018-10-30	Ebola virus	2018	Ituri	MAN046	ssRNA(-)	18905	GenBank	complete	Democratic Republic of the Congo	Homo sapiens	blood	2018-08-15	Zaire ebolavirus isolate Ebola virus/H.sapiens-wt/COD/2018/Ituri-MAN046, complete genome
MK007343.1	Background	Zaire ebolavirus	2018-10-30	Ebola virus	2018	Ituri	MAN048	ssRNA(-)	18913	GenBank	complete	Democratic Republic of the Congo	Homo sapiens	blood	2018-08-15	Zaire ebolavirus isolate Ebola virus/H.sapiens-wt/COD/2018/Ituri-MAN048, complete genome
MK007344.1	Background	Zaire ebolavirus	2018-10-30	Ebola virus	2018	Ituri	MAN065	ssRNA(-)	18938	GenBank	complete	Democratic Republic of the Congo	Homo sapiens	blood	2018-08-16	Zaire ebolavirus isolate Ebola virus/H.sapiens-wt/COD/2018/Ituri-MAN065, complete genome
MT778595.1	Background	Zaire ebolavirus	2021-01-31	Ebola virus	2019	Ituri	MAN10004	ssRNA(-)	18923	GenBank	partial	Democratic Republic of the Congo	Homo sapiens		2019-10-23	Zaire ebolavirus isolate Ebola virus/H.sapiens-wt/COD/2019/Ituri-MAN10004, partial genome
MT778596.1	Background	Zaire ebolavirus	2021-01-31	Ebola virus	2019	Ituri	MAN10080	ssRNA(-)	18938	GenBank	partial	Democratic Republic of the Congo	Homo sapiens		2019-10-24	Zaire ebolavirus isolate Ebola virus/H.sapiens-wt/COD/2019/Ituri-MAN10080, partial genome
MT778597.1	Background	Zaire ebolavirus	2021-01-31	Ebola virus	2019	Ituri	MAN10087	ssRNA(-)	18954	GenBank	partial	Democratic Republic of the Congo	Homo sapiens		2019-10-24	Zaire ebolavirus isolate Ebola virus/H.sapiens-wt/COD/2019/Ituri-MAN10087, partial genome
MT778598.1	Background	Zaire ebolavirus	2021-01-31	Ebola virus	2019	Ituri	MAN10091	ssRNA(-)	18921	GenBank	partial	Democratic Republic of the Congo	Homo sapiens		2019-10-24	Zaire ebolavirus isolate Ebola virus/H.sapiens-wt/COD/2019/Ituri-MAN10091, partial genome
MT778599.1	Background	Zaire ebolavirus	2021-01-31	Ebola virus	2019	Ituri	MAN10095	ssRNA(-)	18948	GenBank	partial	Democratic Republic of the Congo	Homo sapiens		2019-10-24	Zaire ebolavirus isolate Ebola virus/H.sapiens-wt/COD/2019/Ituri-MAN10095, partial genome
MW797253.1	Background	Zaire ebolavirus	2021-08-16	Ebolavirus	2018	Ituri	MAN1011	ssRNA(-)	18593	GenBank	partial	Democratic Republic of the Congo	Homo sapiens		2018-12-05	Zaire ebolavirus isolate Ebolavirus/H.sapiens-wt/COD/2018/Ituri-MAN1011, partial genome
MW797254.1	Background	Zaire ebolavirus	2021-08-16	Ebolavirus	2018	Ituri	MAN1014	ssRNA(-)	18594	GenBank	partial	Democratic Republic of the Congo	Homo sapiens		2018-12-07	Zaire ebolavirus isolate Ebolavirus/H.sapiens-wt/COD/2018/Ituri-MAN1014, partial genome
MW797255.1	Background	Zaire ebolavirus	2021-08-16	Ebolavirus	2018	Ituri	MAN1016	ssRNA(-)	18594	GenBank	partial	Democratic Republic of the Congo	Homo sapiens		2018-12-08	Zaire ebolavirus isolate Ebolavirus/H.sapiens-wt/COD/2018/Ituri-MAN1016, partial genome
MT778600.1	Background	Zaire ebolavirus	2021-01-31	Ebola virus	2019	Ituri	MAN10203	ssRNA(-)	18948	GenBank	partial	Democratic Republic of the Congo	Homo sapiens		2019-10-26	Zaire ebolavirus isolate Ebola virus/H.sapiens-wt/COD/2019/Ituri-MAN10203, partial genome
MT778601.1	Background	Zaire ebolavirus	2021-01-31	Ebola virus	2019	Ituri	MAN10272	ssRNA(-)	18948	GenBank	partial	Democratic Republic of the Congo	Homo sapiens		2019-10-27	Zaire ebolavirus isolate Ebola virus/H.sapiens-wt/COD/2019/Ituri-MAN10272, partial genome
MW797290.1	Background	Zaire ebolavirus	2021-08-16	Ebolavirus	2019	Ituri	MAN10300	ssRNA(-)	18738	GenBank	partial	Democratic Republic of the Congo	Homo sapiens		2019-10-28	Zaire ebolavirus isolate Ebolavirus/H.sapiens-wt/COD/2019/Ituri-MAN10300, partial genome
MW797291.1	Background	Zaire ebolavirus	2021-08-16	Ebolavirus	2019	Ituri	MAN10315	ssRNA(-)	18589	GenBank	partial	Democratic Republic of the Congo	Homo sapiens		2019-10-28	Zaire ebolavirus isolate Ebolavirus/H.sapiens-wt/COD/2019/Ituri-MAN10315, partial genome
MT778517.1	Background	Zaire ebolavirus	2021-01-31	Ebola virus	2018	Ituri	MAN1038	ssRNA(-)	18938	GenBank	partial	Democratic Republic of the Congo	Homo sapiens		2018-12-10	Zaire ebolavirus isolate Ebola virus/H.sapiens-wt/COD/2018/Ituri-MAN1038, partial genome
MW797292.1	Background	Zaire ebolavirus	2021-08-16	Ebolavirus	2019	Ituri	MAN10422	ssRNA(-)	18685	GenBank	partial	Democratic Republic of the Congo	Homo sapiens		2019-10-30	Zaire ebolavirus isolate Ebolavirus/H.sapiens-wt/COD/2019/Ituri-MAN10422, partial genome
MW797293.1	Background	Zaire ebolavirus	2021-08-16	Ebolavirus	2019	Ituri	MAN10423	ssRNA(-)	18809	GenBank	partial	Democratic Republic of the Congo	Homo sapiens		2019-10-30	Zaire ebolavirus isolate Ebolavirus/H.sapiens-wt/COD/2019/Ituri-MAN10423, partial genome
MW797294.1	Background	Zaire ebolavirus	2021-08-16	Ebolavirus	2019	Ituri	MAN10424	ssRNA(-)	18794	GenBank	partial	Democratic Republic of the Congo	Homo sapiens		2019-10-30	Zaire ebolavirus isolate Ebolavirus/H.sapiens-wt/COD/2019/Ituri-MAN10424, partial genome
MT778518.1	Background	Zaire ebolavirus	2021-01-31	Ebola virus	2018	Ituri	MAN1046	ssRNA(-)	18934	GenBank	partial	Democratic Republic of the Congo	Homo sapiens		2018-12-12	Zaire ebolavirus isolate Ebola virus/H.sapiens-wt/COD/2018/Ituri-MAN1046, partial genome
MW797256.1	Background	Zaire ebolavirus	2021-08-16	Ebolavirus	2018	Ituri	MAN1051	ssRNA(-)	18593	GenBank	partial	Democratic Republic of the Congo	Homo sapiens		2018-12-12	Zaire ebolavirus isolate Ebolavirus/H.sapiens-wt/COD/2018/Ituri-MAN1051, partial genome
MT778519.1	Background	Zaire ebolavirus	2021-01-31	Ebola virus	2018	Ituri	MAN1066	ssRNA(-)	18896	GenBank	partial	Democratic Republic of the Congo	Homo sapiens		2018-12-14	Zaire ebolavirus isolate Ebola virus/H.sapiens-wt/COD/2018/Ituri-MAN1066, partial genome
MW797297.1	Background	Zaire ebolavirus	2021-08-16	Ebolavirus	2019	Ituri	MAN10684	ssRNA(-)	18809	GenBank	partial	Democratic Republic of the Congo	Homo sapiens		2019-11-04	Zaire ebolavirus isolate Ebolavirus/H.sapiens-wt/COD/2019/Ituri-MAN10684, partial genome
MW797298.1	Background	Zaire ebolavirus	2021-08-16	Ebolavirus	2019	Ituri	MAN10700	ssRNA(-)	18809	GenBank	partial	Democratic Republic of the Congo	Homo sapiens		2019-11-03	Zaire ebolavirus isolate Ebolavirus/H.sapiens-wt/COD/2019/Ituri-MAN10700, partial genome
MW797299.1	Background	Zaire ebolavirus	2021-08-16	Ebolavirus	2019	Ituri	MAN10736	ssRNA(-)	18809	GenBank	partial	Democratic Republic of the Congo	Homo sapiens		2019-11-04	Zaire ebolavirus isolate Ebolavirus/H.sapiens-wt/COD/2019/Ituri-MAN10736, partial genome
MW797300.1	Background	Zaire ebolavirus	2021-08-16	Ebolavirus	2019	Ituri	MAN10762	ssRNA(-)	18795	GenBank	partial	Democratic Republic of the Congo	Homo sapiens		2019-11-04	Zaire ebolavirus isolate Ebolavirus/H.sapiens-wt/COD/2019/Ituri-MAN10762, partial genome
MW797257.1	Background	Zaire ebolavirus	2021-08-16	Ebolavirus	2018	Ituri	MAN1080	ssRNA(-)	18593	GenBank	partial	Democratic Republic of the Congo	Homo sapiens		2018-12-16	Zaire ebolavirus isolate Ebolavirus/H.sapiens-wt/COD/2018/Ituri-MAN1080, partial genome
MW797301.1	Background	Zaire ebolavirus	2021-08-16	Ebolavirus	2019	Ituri	MAN10900	ssRNA(-)	18813	GenBank	partial	Democratic Republic of the Congo	Homo sapiens		2019-11-06	Zaire ebolavirus isolate Ebolavirus/H.sapiens-wt/COD/2019/Ituri-MAN10900, partial genome
MW797258.1	Background	Zaire ebolavirus	2021-08-16	Ebolavirus	2018	Ituri	MAN1098	ssRNA(-)	18594	GenBank	partial	Democratic Republic of the Congo	Homo sapiens		2018-12-18	Zaire ebolavirus isolate Ebolavirus/H.sapiens-wt/COD/2018/Ituri-MAN1098, partial genome
MW797259.1	Background	Zaire ebolavirus	2021-08-16	Ebolavirus	2018	Ituri	MAN1099	ssRNA(-)	18593	GenBank	partial	Democratic Republic of the Congo	Homo sapiens		2018-12-18	Zaire ebolavirus isolate Ebolavirus/H.sapiens-wt/COD/2018/Ituri-MAN1099, partial genome
MT778602.1	Background	Zaire ebolavirus	2021-01-31	Ebola virus	2019	Ituri	MAN11046	ssRNA(-)	18954	GenBank	partial	Democratic Republic of the Congo	Homo sapiens		2019-11-09	Zaire ebolavirus isolate Ebola virus/H.sapiens-wt/COD/2019/Ituri-MAN11046, partial genome
MW797302.1	Background	Zaire ebolavirus	2021-08-16	Ebolavirus	2019	Ituri	MAN11190	ssRNA(-)	18594	GenBank	partial	Democratic Republic of the Congo	Homo sapiens		2019-11-11	Zaire ebolavirus isolate Ebolavirus/H.sapiens-wt/COD/2019/Ituri-MAN11190, partial genome
MT778603.1	Background	Zaire ebolavirus	2021-01-31	Ebola virus	2019	Ituri	MAN11230	ssRNA(-)	18596	GenBank	partial	Democratic Republic of the Congo	Homo sapiens		2019-11-12	Zaire ebolavirus isolate Ebola virus/H.sapiens-wt/COD/2019/Ituri-MAN11230, partial genome
MT778604.1	Background	Zaire ebolavirus	2021-01-31	Ebola virus	2019	Ituri	MAN11283	ssRNA(-)	18945	GenBank	partial	Democratic Republic of the Congo	Homo sapiens		2019-11-13	Zaire ebolavirus isolate Ebola virus/H.sapiens-wt/COD/2019/Ituri-MAN11283, partial genome
MW797260.1	Background	Zaire ebolavirus	2021-08-16	Ebolavirus	2018	Ituri	MAN1146	ssRNA(-)	18593	GenBank	partial	Democratic Republic of the Congo	Homo sapiens		2018-12-23	Zaire ebolavirus isolate Ebolavirus/H.sapiens-wt/COD/2018/Ituri-MAN1146, partial genome
MT778521.1	Background	Zaire ebolavirus	2021-01-31	Ebola virus	2018	Ituri	MAN1152	ssRNA(-)	18859	GenBank	partial	Democratic Republic of the Congo	Homo sapiens		2018-12-23	Zaire ebolavirus isolate Ebola virus/H.sapiens-wt/COD/2018/Ituri-MAN1152, partial genome
MW797303.1	Background	Zaire ebolavirus	2021-08-16	Ebolavirus	2019	Ituri	MAN11533	ssRNA(-)	18809	GenBank	partial	Democratic Republic of the Congo	Homo sapiens		2019-11-17	Zaire ebolavirus isolate Ebolavirus/H.sapiens-wt/COD/2019/Ituri-MAN11533, partial genome
MW797261.1	Background	Zaire ebolavirus	2021-08-16	Ebolavirus	2018	Ituri	MAN1159	ssRNA(-)	18593	GenBank	partial	Democratic Republic of the Congo	Homo sapiens		2018-12-24	Zaire ebolavirus isolate Ebolavirus/H.sapiens-wt/COD/2018/Ituri-MAN1159, partial genome
MW797304.1	Background	Zaire ebolavirus	2021-08-16	Ebolavirus	2019	Ituri	MAN11742	ssRNA(-)	18795	GenBank	partial	Democratic Republic of the Congo	Homo sapiens		2019-11-21	Zaire ebolavirus isolate Ebolavirus/H.sapiens-wt/COD/2019/Ituri-MAN11742, partial genome
MW797305.1	Background	Zaire ebolavirus	2021-08-16	Ebolavirus	2019	Ituri	MAN11853	ssRNA(-)	18803	GenBank	partial	Democratic Republic of the Congo	Homo sapiens		2019-11-22	Zaire ebolavirus isolate Ebolavirus/H.sapiens-wt/COD/2019/Ituri-MAN11853, partial genome
MW797306.1	Background	Zaire ebolavirus	2021-08-16	Ebolavirus	2019	Ituri	MAN12014	ssRNA(-)	18820	GenBank	partial	Democratic Republic of the Congo	Homo sapiens		2019-11-25	Zaire ebolavirus isolate Ebolavirus/H.sapiens-wt/COD/2019/Ituri-MAN12014, partial genome
MW797262.1	Background	Zaire ebolavirus	2021-08-16	Ebolavirus	2018	Ituri	MAN1206	ssRNA(-)	18594	GenBank	partial	Democratic Republic of the Congo	Homo sapiens		2018-12-30	Zaire ebolavirus isolate Ebolavirus/H.sapiens-wt/COD/2018/Ituri-MAN1206, partial genome
MW797307.1	Background	Zaire ebolavirus	2021-08-16	Ebolavirus	2019	Ituri	MAN12105	ssRNA(-)	18809	GenBank	partial	Democratic Republic of the Congo	Homo sapiens		2019-11-27	Zaire ebolavirus isolate Ebolavirus/H.sapiens-wt/COD/2019/Ituri-MAN12105, partial genome
MW797308.1	Background	Zaire ebolavirus	2021-08-16	Ebolavirus	2019	Ituri	MAN12162	ssRNA(-)	18819	GenBank	partial	Democratic Republic of the Congo	Homo sapiens		2019-11-29	Zaire ebolavirus isolate Ebolavirus/H.sapiens-wt/COD/2019/Ituri-MAN12162, partial genome
MW797309.1	Background	Zaire ebolavirus	2021-08-16	Ebolavirus	2019	Ituri	MAN12168	ssRNA(-)	18813	GenBank	partial	Democratic Republic of the Congo	Homo sapiens		2019-11-30	Zaire ebolavirus isolate Ebolavirus/H.sapiens-wt/COD/2019/Ituri-MAN12168, partial genome
MT778606.1	Background	Zaire ebolavirus	2021-01-31	Ebola virus	2019	Ituri	MAN12309	ssRNA(-)	18592	GenBank	partial	Democratic Republic of the Congo	Homo sapiens		2019-12-03	Zaire ebolavirus isolate Ebola virus/H.sapiens-wt/COD/2019/Ituri-MAN12309, partial genome
MT778607.1	Background	Zaire ebolavirus	2021-01-31	Ebola virus	2019	Ituri	MAN12369	ssRNA(-)	18916	GenBank	partial	Democratic Republic of the Congo	Homo sapiens		2019-12-05	Zaire ebolavirus isolate Ebola virus/H.sapiens-wt/COD/2019/Ituri-MAN12369, partial genome
MT778608.1	Background	Zaire ebolavirus	2021-01-31	Ebola virus	2019	Ituri	MAN12434	ssRNA(-)	18937	GenBank	partial	Democratic Republic of the Congo	Homo sapiens		2019-12-07	Zaire ebolavirus isolate Ebola virus/H.sapiens-wt/COD/2019/Ituri-MAN12434, partial genome
MT778609.1	Background	Zaire ebolavirus	2021-01-31	Ebola virus	2019	Ituri	MAN12448	ssRNA(-)	18909	GenBank	partial	Democratic Republic of the Congo	Homo sapiens		2019-12-07	Zaire ebolavirus isolate Ebola virus/H.sapiens-wt/COD/2019/Ituri-MAN12448, partial genome
MT778610.1	Background	Zaire ebolavirus	2021-01-31	Ebola virus	2019	Ituri	MAN12460	ssRNA(-)	18596	GenBank	partial	Democratic Republic of the Congo	Homo sapiens		2019-12-08	Zaire ebolavirus isolate Ebola virus/H.sapiens-wt/COD/2019/Ituri-MAN12460, partial genome
MT778611.1	Background	Zaire ebolavirus	2021-01-31	Ebola virus	2019	Ituri	MAN12468	ssRNA(-)	18594	GenBank	partial	Democratic Republic of the Congo	Homo sapiens		2019-12-08	Zaire ebolavirus isolate Ebola virus/H.sapiens-wt/COD/2019/Ituri-MAN12468, partial genome
MT778612.1	Background	Zaire ebolavirus	2021-01-31	Ebola virus	2019	Ituri	MAN12470	ssRNA(-)	18596	GenBank	partial	Democratic Republic of the Congo	Homo sapiens		2019-12-08	Zaire ebolavirus isolate Ebola virus/H.sapiens-wt/COD/2019/Ituri-MAN12470, partial genome
MT778613.1	Background	Zaire ebolavirus	2021-01-31	Ebola virus	2019	Ituri	MAN12472	ssRNA(-)	18596	GenBank	partial	Democratic Republic of the Congo	Homo sapiens		2019-12-08	Zaire ebolavirus isolate Ebola virus/H.sapiens-wt/COD/2019/Ituri-MAN12472, partial genome
MT778615.1	Background	Zaire ebolavirus	2021-01-31	Ebola virus	2019	Ituri	MAN12506	ssRNA(-)	18596	GenBank	partial	Democratic Republic of the Congo	Homo sapiens		2019-12-10	Zaire ebolavirus isolate Ebola virus/H.sapiens-wt/COD/2019/Ituri-MAN12506, partial genome
MT778616.1	Background	Zaire ebolavirus	2021-01-31	Ebola virus	2019	Ituri	MAN12508	ssRNA(-)	18593	GenBank	partial	Democratic Republic of the Congo	Homo sapiens		2019-12-10	Zaire ebolavirus isolate Ebola virus/H.sapiens-wt/COD/2019/Ituri-MAN12508, partial genome
MT778619.1	Background	Zaire ebolavirus	2021-01-31	Ebola virus	2019	Ituri	MAN12514	ssRNA(-)	18945	GenBank	partial	Democratic Republic of the Congo	Homo sapiens		2019-12-10	Zaire ebolavirus isolate Ebola virus/H.sapiens-wt/COD/2019/Ituri-MAN12514, partial genome
MT778620.1	Background	Zaire ebolavirus	2021-01-31	Ebola virus	2019	Ituri	MAN12535	ssRNA(-)	18948	GenBank	partial	Democratic Republic of the Congo	Homo sapiens		2019-12-10	Zaire ebolavirus isolate Ebola virus/H.sapiens-wt/COD/2019/Ituri-MAN12535, partial genome
MT778621.1	Background	Zaire ebolavirus	2021-01-31	Ebola virus	2019	Ituri	MAN12541	ssRNA(-)	18593	GenBank	partial	Democratic Republic of the Congo	Homo sapiens		2019-12-10	Zaire ebolavirus isolate Ebola virus/H.sapiens-wt/COD/2019/Ituri-MAN12541, partial genome
MT778622.1	Background	Zaire ebolavirus	2021-01-31	Ebola virus	2019	Ituri	MAN12542	ssRNA(-)	18943	GenBank	partial	Democratic Republic of the Congo	Homo sapiens		2019-12-10	Zaire ebolavirus isolate Ebola virus/H.sapiens-wt/COD/2019/Ituri-MAN12542, partial genome
MT778624.1	Background	Zaire ebolavirus	2021-01-31	Ebola virus	2019	Ituri	MAN12546	ssRNA(-)	18942	GenBank	partial	Democratic Republic of the Congo	Homo sapiens		2019-12-10	Zaire ebolavirus isolate Ebola virus/H.sapiens-wt/COD/2019/Ituri-MAN12546, partial genome
MT778522.1	Background	Zaire ebolavirus	2021-01-31	Ebola virus	2019	Ituri	MAN1258	ssRNA(-)	18867	GenBank	partial	Democratic Republic of the Congo	Homo sapiens		2019-01-06	Zaire ebolavirus isolate Ebola virus/H.sapiens-wt/COD/2019/Ituri-MAN1258, partial genome
MT778625.1	Background	Zaire ebolavirus	2021-01-31	Ebola virus	2019	Ituri	MAN12581	ssRNA(-)	18943	GenBank	partial	Democratic Republic of the Congo	Homo sapiens		2019-12-11	Zaire ebolavirus isolate Ebola virus/H.sapiens-wt/COD/2019/Ituri-MAN12581, partial genome
MT778626.1	Background	Zaire ebolavirus	2021-01-31	Ebola virus	2019	Ituri	MAN12589	ssRNA(-)	18938	GenBank	partial	Democratic Republic of the Congo	Homo sapiens		2019-12-11	Zaire ebolavirus isolate Ebola virus/H.sapiens-wt/COD/2019/Ituri-MAN12589, partial genome
MT778627.1	Background	Zaire ebolavirus	2021-01-31	Ebola virus	2019	Ituri	MAN12727	ssRNA(-)	18936	GenBank	partial	Democratic Republic of the Congo	Homo sapiens		2019-12-13	Zaire ebolavirus isolate Ebola virus/H.sapiens-wt/COD/2019/Ituri-MAN12727, partial genome
MT778628.1	Background	Zaire ebolavirus	2021-01-31	Ebola virus	2019	Ituri	MAN12770	ssRNA(-)	18940	GenBank	partial	Democratic Republic of the Congo	Homo sapiens		2019-12-14	Zaire ebolavirus isolate Ebola virus/H.sapiens-wt/COD/2019/Ituri-MAN12770, partial genome
MT778629.1	Background	Zaire ebolavirus	2021-01-31	Ebola virus	2019	Ituri	MAN12790	ssRNA(-)	18936	GenBank	partial	Democratic Republic of the Congo	Homo sapiens		2019-12-14	Zaire ebolavirus isolate Ebola virus/H.sapiens-wt/COD/2019/Ituri-MAN12790, partial genome
MW797310.1	Background	Zaire ebolavirus	2021-08-16	Ebolavirus	2019	Ituri	MAN12847	ssRNA(-)	18821	GenBank	partial	Democratic Republic of the Congo	Homo sapiens		2019-12-15	Zaire ebolavirus isolate Ebolavirus/H.sapiens-wt/COD/2019/Ituri-MAN12847, partial genome
MW797311.1	Background	Zaire ebolavirus	2021-08-16	Ebolavirus	2019	Ituri	MAN12899	ssRNA(-)	18815	GenBank	partial	Democratic Republic of the Congo	Homo sapiens		2019-12-16	Zaire ebolavirus isolate Ebolavirus/H.sapiens-wt/COD/2019/Ituri-MAN12899, partial genome
MT778630.1	Background	Zaire ebolavirus	2021-01-31	Ebola virus	2019	Ituri	MAN12952	ssRNA(-)	18914	GenBank	partial	Democratic Republic of the Congo	Homo sapiens		2019-12-17	Zaire ebolavirus isolate Ebola virus/H.sapiens-wt/COD/2019/Ituri-MAN12952, partial genome
MT778631.1	Background	Zaire ebolavirus	2021-01-31	Ebola virus	2019	Ituri	MAN12990	ssRNA(-)	18900	GenBank	partial	Democratic Republic of the Congo	Homo sapiens		2019-12-18	Zaire ebolavirus isolate Ebola virus/H.sapiens-wt/COD/2019/Ituri-MAN12990, partial genome
MT778653.1	Background	Zaire ebolavirus	2021-01-31	Ebola virus	2019	Ituri	MAN12999	ssRNA(-)	18813	GenBank	partial	Democratic Republic of the Congo	Homo sapiens		2019-12-18	Zaire ebolavirus isolate Ebola virus/H.sapiens-wt/COD/2019/Ituri-MAN12999, partial genome
MT778654.1	Background	Zaire ebolavirus	2021-01-31	Ebola virus	2019	Ituri	MAN13030	ssRNA(-)	18701	GenBank	partial	Democratic Republic of the Congo	Homo sapiens		2019-12-19	Zaire ebolavirus isolate Ebola virus/H.sapiens-wt/COD/2019/Ituri-MAN13030, partial genome
MT778661.1	Background	Zaire ebolavirus	2021-01-31	Ebola virus	2019	Ituri	MAN13175	ssRNA(-)	18803	GenBank	partial	Democratic Republic of the Congo	Homo sapiens		2019-12-21	Zaire ebolavirus isolate Ebola virus/H.sapiens-wt/COD/2019/Ituri-MAN13175, partial genome
MT778632.1	Background	Zaire ebolavirus	2021-01-31	Ebola virus	2019	Ituri	MAN13221	ssRNA(-)	18810	GenBank	partial	Democratic Republic of the Congo	Homo sapiens		2019-12-22	Zaire ebolavirus isolate Ebola virus/H.sapiens-wt/COD/2019/Ituri-MAN13221, partial genome
MT778633.1	Background	Zaire ebolavirus	2021-01-31	Ebola virus	2019	Ituri	MAN13222	ssRNA(-)	18925	GenBank	partial	Democratic Republic of the Congo	Homo sapiens		2019-12-22	Zaire ebolavirus isolate Ebola virus/H.sapiens-wt/COD/2019/Ituri-MAN13222, partial genome
MW797313.1	Background	Zaire ebolavirus	2021-08-16	Ebolavirus	2019	Ituri	MAN13229	ssRNA(-)	18820	GenBank	partial	Democratic Republic of the Congo	Homo sapiens		2019-12-22	Zaire ebolavirus isolate Ebolavirus/H.sapiens-wt/COD/2019/Ituri-MAN13229, partial genome
MT778634.1	Background	Zaire ebolavirus	2021-01-31	Ebola virus	2019	Ituri	MAN13238	ssRNA(-)	18948	GenBank	partial	Democratic Republic of the Congo	Homo sapiens		2019-12-22	Zaire ebolavirus isolate Ebola virus/H.sapiens-wt/COD/2019/Ituri-MAN13238, partial genome
MT778635.1	Background	Zaire ebolavirus	2021-01-31	Ebola virus	2019	Ituri	MAN13273	ssRNA(-)	18945	GenBank	partial	Democratic Republic of the Congo	Homo sapiens		2019-12-23	Zaire ebolavirus isolate Ebola virus/H.sapiens-wt/COD/2019/Ituri-MAN13273, partial genome
MT800930.1	Background	Zaire ebolavirus	2022-01-31	Ebolavirus	2018	Ituri	MAN13347	ssRNA(-)	18941	GenBank	complete	Democratic Republic of the Congo	Homo sapiens		2019-12-24	Zaire ebolavirus isolate Ebolavirus/H.sapiens-wt/COD/2018/Ituri-MAN13347, partial genome
MT778636.1	Background	Zaire ebolavirus	2021-01-31	Ebola virus	2019	Ituri	MAN13348	ssRNA(-)	18943	GenBank	partial	Democratic Republic of the Congo	Homo sapiens		2019-12-25	Zaire ebolavirus isolate Ebola virus/H.sapiens-wt/COD/2019/Ituri-MAN13348, partial genome
MT778637.1	Background	Zaire ebolavirus	2021-01-31	Ebola virus	2019	Ituri	MAN13384	ssRNA(-)	18948	GenBank	partial	Democratic Republic of the Congo	Homo sapiens		2019-12-25	Zaire ebolavirus isolate Ebola virus/H.sapiens-wt/COD/2019/Ituri-MAN13384, partial genome
MT778655.1	Background	Zaire ebolavirus	2021-01-31	Ebola virus	2019	Ituri	MAN13677	ssRNA(-)	18809	GenBank	partial	Democratic Republic of the Congo	Homo sapiens		2019-12-31	Zaire ebolavirus isolate Ebola virus/H.sapiens-wt/COD/2019/Ituri-MAN13677, partial genome
MT778638.1	Background	Zaire ebolavirus	2021-01-31	Ebola virus	2020	Ituri	MAN13942	ssRNA(-)	18819	GenBank	partial	Democratic Republic of the Congo	Homo sapiens		2020-01-06	Zaire ebolavirus isolate Ebola virus/H.sapiens-wt/COD/2020/Ituri-MAN13942, partial genome
MW797315.1	Background	Zaire ebolavirus	2021-08-16	Ebolavirus	2020	Ituri	MAN14193	ssRNA(-)	18809	GenBank	partial	Democratic Republic of the Congo	Homo sapiens		2020-01-12	Zaire ebolavirus isolate Ebolavirus/H.sapiens-wt/COD/2020/Ituri-MAN14193, partial genome
MT778639.1	Background	Zaire ebolavirus	2021-01-31	Ebola virus	2020	Ituri	MAN14198	ssRNA(-)	18854	GenBank	partial	Democratic Republic of the Congo	Homo sapiens		2020-01-12	Zaire ebolavirus isolate Ebola virus/H.sapiens-wt/COD/2020/Ituri-MAN14198, partial genome
MT778640.1	Background, Case 2	Zaire ebolavirus	2021-01-31	Ebola virus	2020	Ituri	MAN14228	ssRNA(-)	18913	GenBank	partial	Democratic Republic of the Congo	Homo sapiens		2020-01-13	Zaire ebolavirus isolate Ebola virus/H.sapiens-wt/COD/2020/Ituri-MAN14228, partial genome
MT778641.1	Background	Zaire ebolavirus	2021-01-31	Ebola virus	2020	Ituri	MAN14231	ssRNA(-)	18803	GenBank	partial	Democratic Republic of the Congo	Homo sapiens		2020-01-13	Zaire ebolavirus isolate Ebola virus/H.sapiens-wt/COD/2020/Ituri-MAN14231, partial genome
MT778658.1	Background	Zaire ebolavirus	2021-01-31	Ebola virus	2020	Ituri	MAN14242	ssRNA(-)	18722	GenBank	partial	Democratic Republic of the Congo	Homo sapiens		2020-01-13	Zaire ebolavirus isolate Ebola virus/H.sapiens-wt/COD/2020/Ituri-MAN14242, partial genome
MT778642.1	Background	Zaire ebolavirus	2021-01-31	Ebola virus	2020	Ituri	MAN14243	ssRNA(-)	18809	GenBank	partial	Democratic Republic of the Congo	Homo sapiens		2020-01-13	Zaire ebolavirus isolate Ebola virus/H.sapiens-wt/COD/2020/Ituri-MAN14243, partial genome
MT778643.1	Background	Zaire ebolavirus	2021-01-31	Ebola virus	2020	Ituri	MAN14263	ssRNA(-)	18810	GenBank	partial	Democratic Republic of the Congo	Homo sapiens		2020-01-14	Zaire ebolavirus isolate Ebola virus/H.sapiens-wt/COD/2020/Ituri-MAN14263, partial genome
MT778644.1	Background	Zaire ebolavirus	2021-01-31	Ebola virus	2020	Ituri	MAN14285	ssRNA(-)	18809	GenBank	partial	Democratic Republic of the Congo	Homo sapiens		2020-01-14	Zaire ebolavirus isolate Ebola virus/H.sapiens-wt/COD/2020/Ituri-MAN14285, partial genome
MT778645.1	Background	Zaire ebolavirus	2021-01-31	Ebola virus	2020	Ituri	MAN14985	ssRNA(-)	18584	GenBank	partial	Democratic Republic of the Congo	Homo sapiens		2020-01-29	Zaire ebolavirus isolate Ebola virus/H.sapiens-wt/COD/2020/Ituri-MAN14985, partial genome
MT778523.1	Background	Zaire ebolavirus	2021-01-31	Ebola virus	2019	Ituri	MAN1891	ssRNA(-)	18817	GenBank	partial	Democratic Republic of the Congo	Homo sapiens		2019-03-28	Zaire ebolavirus isolate Ebola virus/H.sapiens-wt/COD/2019/Ituri-MAN1891, partial genome
MT778524.1	Background	Zaire ebolavirus	2021-01-31	Ebola virus	2019	Ituri	MAN1906	ssRNA(-)	18948	GenBank	partial	Democratic Republic of the Congo	Homo sapiens		2019-03-29	Zaire ebolavirus isolate Ebola virus/H.sapiens-wt/COD/2019/Ituri-MAN1906, partial genome
MT778525.1	Background	Zaire ebolavirus	2021-01-31	Ebola virus	2019	Ituri	MAN1907	ssRNA(-)	18948	GenBank	partial	Democratic Republic of the Congo	Homo sapiens		2019-03-29	Zaire ebolavirus isolate Ebola virus/H.sapiens-wt/COD/2019/Ituri-MAN1907, partial genome
MT778526.1	Background	Zaire ebolavirus	2021-01-31	Ebola virus	2019	Ituri	MAN1920	ssRNA(-)	18946	GenBank	partial	Democratic Republic of the Congo	Homo sapiens		2019-03-30	Zaire ebolavirus isolate Ebola virus/H.sapiens-wt/COD/2019/Ituri-MAN1920, partial genome
MT778527.1	Background	Zaire ebolavirus	2021-01-31	Ebola virus	2019	Ituri	MAN1923	ssRNA(-)	18944	GenBank	partial	Democratic Republic of the Congo	Homo sapiens		2019-03-30	Zaire ebolavirus isolate Ebola virus/H.sapiens-wt/COD/2019/Ituri-MAN1923, partial genome
MT778528.1	Background	Zaire ebolavirus	2021-01-31	Ebola virus	2019	Ituri	MAN1942	ssRNA(-)	18943	GenBank	partial	Democratic Republic of the Congo	Homo sapiens		2019-04-01	Zaire ebolavirus isolate Ebola virus/H.sapiens-wt/COD/2019/Ituri-MAN1942, partial genome
MT778529.1	Background	Zaire ebolavirus	2021-01-31	Ebola virus	2019	Ituri	MAN2013	ssRNA(-)	18849	GenBank	partial	Democratic Republic of the Congo	Homo sapiens		2019-04-07	Zaire ebolavirus isolate Ebola virus/H.sapiens-wt/COD/2019/Ituri-MAN2013, partial genome
MT778530.1	Background	Zaire ebolavirus	2021-01-31	Ebola virus	2019	Ituri	MAN2015	ssRNA(-)	18862	GenBank	partial	Democratic Republic of the Congo	Homo sapiens		2019-04-07	Zaire ebolavirus isolate Ebola virus/H.sapiens-wt/COD/2019/Ituri-MAN2015, partial genome
MT778531.1	Background	Zaire ebolavirus	2021-01-31	Ebola virus	2019	Ituri	MAN2051	ssRNA(-)	18639	GenBank	partial	Democratic Republic of the Congo	Homo sapiens		2019-04-10	Zaire ebolavirus isolate Ebola virus/H.sapiens-wt/COD/2019/Ituri-MAN2051, partial genome
MT778532.1	Background	Zaire ebolavirus	2021-01-31	Ebola virus	2019	Ituri	MAN2052	ssRNA(-)	18862	GenBank	partial	Democratic Republic of the Congo	Homo sapiens		2019-04-10	Zaire ebolavirus isolate Ebola virus/H.sapiens-wt/COD/2019/Ituri-MAN2052, partial genome
MT778533.1	Background	Zaire ebolavirus	2021-01-31	Ebola virus	2019	Ituri	MAN2068	ssRNA(-)	18854	GenBank	partial	Democratic Republic of the Congo	Homo sapiens		2019-04-11	Zaire ebolavirus isolate Ebola virus/H.sapiens-wt/COD/2019/Ituri-MAN2068, partial genome
MT778534.1	Background	Zaire ebolavirus	2021-01-31	Ebola virus	2019	Ituri	MAN3176	ssRNA(-)	18593	GenBank	partial	Democratic Republic of the Congo	Homo sapiens		2019-05	Zaire ebolavirus isolate Ebola virus/H.sapiens-wt/COD/2019/Ituri-MAN3176, partial genome
MT778535.1	Background	Zaire ebolavirus	2021-01-31	Ebola virus	2019	Ituri	MAN4194	ssRNA(-)	18592	GenBank	partial	Democratic Republic of the Congo	Homo sapiens		2019-06-16	Zaire ebolavirus isolate Ebola virus/H.sapiens-wt/COD/2019/Ituri-MAN4194, partial genome
OQ348598.1	Our study, Case 1	Zaire ebolavirus	2023-02-26	Ebolavirus	2019	Ituri	MAN5036	ssRNA(-)	18937	GenBank	complete	Democratic Republic of the Congo	Homo sapiens	blood	2019-07-02	Zaire ebolavirus isolate Ebolavirus/H.sapiens-wt/COD/2019/Ituri-MAN5036, complete genome
MW797263.1	Background	Zaire ebolavirus	2021-08-16	Ebolavirus	2019	Ituri	MAN5078	ssRNA(-)	18814	GenBank	partial	Democratic Republic of the Congo	Homo sapiens		2019-07-02	Zaire ebolavirus isolate Ebolavirus/H.sapiens-wt/COD/2019/Ituri-MAN5078, partial genome
MT778536.1	Background	Zaire ebolavirus	2021-01-31	Ebola virus	2019	Ituri	MAN5297	ssRNA(-)	18941	GenBank	partial	Democratic Republic of the Congo	Homo sapiens		2019-07-05	Zaire ebolavirus isolate Ebola virus/H.sapiens-wt/COD/2019/Ituri-MAN5297, partial genome
MW797265.1	Background	Zaire ebolavirus	2021-08-16	Ebolavirus	2019	Ituri	MAN5750	ssRNA(-)	18809	GenBank	partial	Democratic Republic of the Congo	Homo sapiens		2019-07-08	Zaire ebolavirus isolate Ebolavirus/H.sapiens-wt/COD/2019/Ituri-MAN5750, partial genome
MT778537.1	Background	Zaire ebolavirus	2021-01-31	Ebola virus	2019	Ituri	MAN5796	ssRNA(-)	18948	GenBank	partial	Democratic Republic of the Congo	Homo sapiens		2019-07-16	Zaire ebolavirus isolate Ebola virus/H.sapiens-wt/COD/2019/Ituri-MAN5796, partial genome
MT778538.1	Background	Zaire ebolavirus	2021-01-31	Ebola virus	2019	Ituri	MAN5909	ssRNA(-)	18946	GenBank	partial	Democratic Republic of the Congo	Homo sapiens		2019-07-18	Zaire ebolavirus isolate Ebola virus/H.sapiens-wt/COD/2019/Ituri-MAN5909, partial genome
MT778539.1	Background	Zaire ebolavirus	2021-01-31	Ebola virus	2019	Ituri	MAN5923	ssRNA(-)	18948	GenBank	partial	Democratic Republic of the Congo	Homo sapiens		2019-07-18	Zaire ebolavirus isolate Ebola virus/H.sapiens-wt/COD/2019/Ituri-MAN5923, partial genome
MT778540.1	Background	Zaire ebolavirus	2021-01-31	Ebola virus	2019	Ituri	MAN5931	ssRNA(-)	18926	GenBank	partial	Democratic Republic of the Congo	Homo sapiens		2019-07-18	Zaire ebolavirus isolate Ebola virus/H.sapiens-wt/COD/2019/Ituri-MAN5931, partial genome
MT778541.1	Background	Zaire ebolavirus	2021-01-31	Ebola virus	2019	Ituri	MAN5933	ssRNA(-)	18944	GenBank	partial	Democratic Republic of the Congo	Homo sapiens		2019-07-18	Zaire ebolavirus isolate Ebola virus/H.sapiens-wt/COD/2019/Ituri-MAN5933, partial genome
MT778542.1	Background	Zaire ebolavirus	2021-01-31	Ebola virus	2019	Ituri	MAN5934	ssRNA(-)	18950	GenBank	partial	Democratic Republic of the Congo	Homo sapiens		2019-07-18	Zaire ebolavirus isolate Ebola virus/H.sapiens-wt/COD/2019/Ituri-MAN5934, partial genome
MT778543.1	Background	Zaire ebolavirus	2021-01-31	Ebola virus	2019	Ituri	MAN5938	ssRNA(-)	18907	GenBank	partial	Democratic Republic of the Congo	Homo sapiens		2019-07-18	Zaire ebolavirus isolate Ebola virus/H.sapiens-wt/COD/2019/Ituri-MAN5938, partial genome
MW797266.1	Background	Zaire ebolavirus	2021-08-16	Ebolavirus	2019	Ituri	MAN5940	ssRNA(-)	18594	GenBank	partial	Democratic Republic of the Congo	Homo sapiens		2019-07-19	Zaire ebolavirus isolate Ebolavirus/H.sapiens-wt/COD/2019/Ituri-MAN5940, partial genome
MT778544.1	Background	Zaire ebolavirus	2021-01-31	Ebola virus	2019	Ituri	MAN5971	ssRNA(-)	18944	GenBank	partial	Democratic Republic of the Congo	Homo sapiens		2019-07-19	Zaire ebolavirus isolate Ebola virus/H.sapiens-wt/COD/2019/Ituri-MAN5971, partial genome
MW797267.1	Background	Zaire ebolavirus	2021-08-16	Ebolavirus	2019	Ituri	MAN5973	ssRNA(-)	18814	GenBank	partial	Democratic Republic of the Congo	Homo sapiens		2019-07-19	Zaire ebolavirus isolate Ebolavirus/H.sapiens-wt/COD/2019/Ituri-MAN5973, partial genome
MT778545.1	Background	Zaire ebolavirus	2021-01-31	Ebola virus	2019	Ituri	MAN5977	ssRNA(-)	18946	GenBank	partial	Democratic Republic of the Congo	Homo sapiens		2019-07-19	Zaire ebolavirus isolate Ebola virus/H.sapiens-wt/COD/2019/Ituri-MAN5977, partial genome
MW797268.1	Background	Zaire ebolavirus	2021-08-16	Ebolavirus	2019	Ituri	MAN6105	ssRNA(-)	18803	GenBank	partial	Democratic Republic of the Congo	Homo sapiens		2019-07-21	Zaire ebolavirus isolate Ebolavirus/H.sapiens-wt/COD/2019/Ituri-MAN6105, partial genome
MW797269.1	Background	Zaire ebolavirus	2021-08-16	Ebolavirus	2019	Ituri	MAN6173	ssRNA(-)	18809	GenBank	partial	Democratic Republic of the Congo	Homo sapiens		2019-07-23	Zaire ebolavirus isolate Ebolavirus/H.sapiens-wt/COD/2019/Ituri-MAN6173, partial genome
MW797270.1	Background	Zaire ebolavirus	2021-08-16	Ebolavirus	2019	Ituri	MAN6208	ssRNA(-)	18820	GenBank	partial	Democratic Republic of the Congo	Homo sapiens		2019-07-23	Zaire ebolavirus isolate Ebolavirus/H.sapiens-wt/COD/2019/Ituri-MAN6208, partial genome
MW797271.1	Background	Zaire ebolavirus	2021-08-16	Ebolavirus	2019	Ituri	MAN6448	ssRNA(-)	18589	GenBank	partial	Democratic Republic of the Congo	Homo sapiens		2019-07-21	Zaire ebolavirus isolate Ebolavirus/H.sapiens-wt/COD/2019/Ituri-MAN6448, partial genome
MW797272.1	Background	Zaire ebolavirus	2021-08-16	Ebolavirus	2019	Ituri	MAN6566	ssRNA(-)	18816	GenBank	partial	Democratic Republic of the Congo	Homo sapiens		2019-07-30	Zaire ebolavirus isolate Ebolavirus/H.sapiens-wt/COD/2019/Ituri-MAN6566, partial genome
MW797247.1	Background	Zaire ebolavirus	2021-08-16	Ebolavirus	2018	Ituri	MAN674	ssRNA(-)	18593	GenBank	partial	Democratic Republic of the Congo	Homo sapiens		2018-10-31	Zaire ebolavirus isolate Ebolavirus/H.sapiens-wt/COD/2018/Ituri-MAN674, partial genome
MW797248.1	Background	Zaire ebolavirus	2021-08-16	Ebolavirus	2018	Ituri	MAN688	ssRNA(-)	18593	GenBank	partial	Democratic Republic of the Congo	Homo sapiens		2018-11-03	Zaire ebolavirus isolate Ebolavirus/H.sapiens-wt/COD/2018/Ituri-MAN688, partial genome
MT778546.1	Background	Zaire ebolavirus	2021-01-31	Ebola virus	2019	Ituri	MAN6906	ssRNA(-)	18948	GenBank	partial	Democratic Republic of the Congo	Homo sapiens		2019-08-06	Zaire ebolavirus isolate Ebola virus/H.sapiens-wt/COD/2019/Ituri-MAN6906, partial genome
MW797249.1	Background	Zaire ebolavirus	2021-08-16	Ebolavirus	2018	Ituri	MAN695	ssRNA(-)	18593	GenBank	partial	Democratic Republic of the Congo	Homo sapiens		2018-11-03	Zaire ebolavirus isolate Ebolavirus/H.sapiens-wt/COD/2018/Ituri-MAN695, partial genome
MT778547.1	Background	Zaire ebolavirus	2021-01-31	Ebola virus	2019	Ituri	MAN7450	ssRNA(-)	18915	GenBank	partial	Democratic Republic of the Congo	Homo sapiens		2019-08-19	Zaire ebolavirus isolate Ebola virus/H.sapiens-wt/COD/2019/Ituri-MAN7450, partial genome
MT778548.1	Background	Zaire ebolavirus	2021-01-31	Ebola virus	2019	Ituri	MAN7454	ssRNA(-)	18931	GenBank	partial	Democratic Republic of the Congo	Homo sapiens		2019-08-19	Zaire ebolavirus isolate Ebola virus/H.sapiens-wt/COD/2019/Ituri-MAN7454, partial genome
MT778549.1	Background	Zaire ebolavirus	2021-01-31	Ebola virus	2019	Ituri	MAN7600	ssRNA(-)	18937	GenBank	partial	Democratic Republic of the Congo	Homo sapiens		2019-08-23	Zaire ebolavirus isolate Ebola virus/H.sapiens-wt/COD/2019/Ituri-MAN7600, partial genome
MT778550.1	Background	Zaire ebolavirus	2021-01-31	Ebola virus	2019	Ituri	MAN7716	ssRNA(-)	18945	GenBank	partial	Democratic Republic of the Congo	Homo sapiens		2019-08-26	Zaire ebolavirus isolate Ebola virus/H.sapiens-wt/COD/2019/Ituri-MAN7716, partial genome
MT778551.1	Background	Zaire ebolavirus	2021-01-31	Ebola virus	2019	Ituri	MAN7742	ssRNA(-)	18596	GenBank	partial	Democratic Republic of the Congo	Homo sapiens		2019-08-27	Zaire ebolavirus isolate Ebola virus/H.sapiens-wt/COD/2019/Ituri-MAN7742, partial genome
MT778552.1	Background	Zaire ebolavirus	2021-01-31	Ebola virus	2019	Ituri	MAN7771	ssRNA(-)	18599	GenBank	partial	Democratic Republic of the Congo	Homo sapiens		2019-08-28	Zaire ebolavirus isolate Ebola virus/H.sapiens-wt/COD/2019/Ituri-MAN7771, partial genome
MT778553.1	Background	Zaire ebolavirus	2021-01-31	Ebola virus	2019	Ituri	MAN7787	ssRNA(-)	18948	GenBank	partial	Democratic Republic of the Congo	Homo sapiens		2019-08-28	Zaire ebolavirus isolate Ebola virus/H.sapiens-wt/COD/2019/Ituri-MAN7787, partial genome
MT778554.1	Background	Zaire ebolavirus	2021-01-31	Ebola virus	2019	Ituri	MAN7843	ssRNA(-)	18595	GenBank	partial	Democratic Republic of the Congo	Homo sapiens		2019-08-30	Zaire ebolavirus isolate Ebola virus/H.sapiens-wt/COD/2019/Ituri-MAN7843, partial genome
MT778555.1	Background	Zaire ebolavirus	2021-01-31	Ebola virus	2019	Ituri	MAN7856	ssRNA(-)	18944	GenBank	partial	Democratic Republic of the Congo	Homo sapiens		2019-08-30	Zaire ebolavirus isolate Ebola virus/H.sapiens-wt/COD/2019/Ituri-MAN7856, partial genome
MT778556.1	Background	Zaire ebolavirus	2021-01-31	Ebola virus	2019	Ituri	MAN7880	ssRNA(-)	18595	GenBank	partial	Democratic Republic of the Congo	Homo sapiens		2019-08-31	Zaire ebolavirus isolate Ebola virus/H.sapiens-wt/COD/2019/Ituri-MAN7880, partial genome
MT778557.1	Background	Zaire ebolavirus	2021-01-31	Ebola virus	2019	Ituri	MAN7882	ssRNA(-)	18595	GenBank	partial	Democratic Republic of the Congo	Homo sapiens		2019-08-31	Zaire ebolavirus isolate Ebola virus/H.sapiens-wt/COD/2019/Ituri-MAN7882, partial genome
MT778558.1	Background	Zaire ebolavirus	2021-01-31	Ebola virus	2019	Ituri	MAN7953	ssRNA(-)	18935	GenBank	partial	Democratic Republic of the Congo	Homo sapiens		2019-09-02	Zaire ebolavirus isolate Ebola virus/H.sapiens-wt/COD/2019/Ituri-MAN7953, partial genome
MT778559.1	Background	Zaire ebolavirus	2021-01-31	Ebola virus	2019	Ituri	MAN7978	ssRNA(-)	18948	GenBank	partial	Democratic Republic of the Congo	Homo sapiens		2019-09-03	Zaire ebolavirus isolate Ebola virus/H.sapiens-wt/COD/2019/Ituri-MAN7978, partial genome
MT778560.1	Background	Zaire ebolavirus	2021-01-31	Ebola virus	2019	Ituri	MAN7996	ssRNA(-)	18948	GenBank	partial	Democratic Republic of the Congo	Homo sapiens		2019-09-04	Zaire ebolavirus isolate Ebola virus/H.sapiens-wt/COD/2019/Ituri-MAN7996, partial genome
MT778561.1	Background	Zaire ebolavirus	2021-01-31	Ebola virus	2019	Ituri	MAN8039	ssRNA(-)	18949	GenBank	partial	Democratic Republic of the Congo	Homo sapiens		2019-09-04	Zaire ebolavirus isolate Ebola virus/H.sapiens-wt/COD/2019/Ituri-MAN8039, partial genome
MT778562.1	Background	Zaire ebolavirus	2021-01-31	Ebola virus	2019	Ituri	MAN8153	ssRNA(-)	18948	GenBank	partial	Democratic Republic of the Congo	Homo sapiens		2019-09-07	Zaire ebolavirus isolate Ebola virus/H.sapiens-wt/COD/2019/Ituri-MAN8153, partial genome
MT778563.1	Background	Zaire ebolavirus	2021-01-31	Ebola virus	2019	Ituri	MAN8225	ssRNA(-)	18595	GenBank	partial	Democratic Republic of the Congo	Homo sapiens		2019-09-10	Zaire ebolavirus isolate Ebola virus/H.sapiens-wt/COD/2019/Ituri-MAN8225, partial genome
MW797250.1	Background	Zaire ebolavirus	2021-08-16	Ebolavirus	2018	Ituri	MAN823	ssRNA(-)	18593	GenBank	partial	Democratic Republic of the Congo	Homo sapiens		2018-11-18	Zaire ebolavirus isolate Ebolavirus/H.sapiens-wt/COD/2018/Ituri-MAN823, partial genome
MT778564.1	Background	Zaire ebolavirus	2021-01-31	Ebola virus	2019	Ituri	MAN8238	ssRNA(-)	18594	GenBank	partial	Democratic Republic of the Congo	Homo sapiens		2019-09-10	Zaire ebolavirus isolate Ebola virus/H.sapiens-wt/COD/2019/Ituri-MAN8238, partial genome
MT778565.1	Background	Zaire ebolavirus	2021-01-31	Ebola virus	2019	Ituri	MAN8241	ssRNA(-)	18950	GenBank	partial	Democratic Republic of the Congo	Homo sapiens		2019-09-10	Zaire ebolavirus isolate Ebola virus/H.sapiens-wt/COD/2019/Ituri-MAN8241, partial genome
MT778570.1	Background	Zaire ebolavirus	2021-01-31	Ebola virus	2019	Ituri	MAN8346	ssRNA(-)	18596	GenBank	partial	Democratic Republic of the Congo	Homo sapiens		2019-09-13	Zaire ebolavirus isolate Ebola virus/H.sapiens-wt/COD/2019/Ituri-MAN8346, partial genome
MW797251.1	Background	Zaire ebolavirus	2021-08-16	Ebolavirus	2018	Ituri	MAN839	ssRNA(-)	18593	GenBank	partial	Democratic Republic of the Congo	Homo sapiens		2018-11-19	Zaire ebolavirus isolate Ebolavirus/H.sapiens-wt/COD/2018/Ituri-MAN839, partial genome
MT778572.1	Background	Zaire ebolavirus	2021-01-31	Ebola virus	2019	Ituri	MAN8392	ssRNA(-)	18593	GenBank	partial	Democratic Republic of the Congo	Homo sapiens		2019-09-14	Zaire ebolavirus isolate Ebola virus/H.sapiens-wt/COD/2019/Ituri-MAN8392, partial genome
MT778573.1	Background	Zaire ebolavirus	2021-01-31	Ebola virus	2019	Ituri	MAN8434	ssRNA(-)	18593	GenBank	partial	Democratic Republic of the Congo	Homo sapiens		2019-09-15	Zaire ebolavirus isolate Ebola virus/H.sapiens-wt/COD/2019/Ituri-MAN8434, partial genome
MW797274.1	Background	Zaire ebolavirus	2021-08-16	Ebolavirus	2019	Ituri	MAN8619	ssRNA(-)	18803	GenBank	partial	Democratic Republic of the Congo	Homo sapiens		2019-09-20	Zaire ebolavirus isolate Ebolavirus/H.sapiens-wt/COD/2019/Ituri-MAN8619, partial genome
MW797276.1	Background	Zaire ebolavirus	2021-08-16	Ebolavirus	2019	Ituri	MAN8622	ssRNA(-)	18594	GenBank	partial	Democratic Republic of the Congo	Homo sapiens		2019-09-20	Zaire ebolavirus isolate Ebolavirus/H.sapiens-wt/COD/2019/Ituri-MAN8622, partial genome
MW797278.1	Background	Zaire ebolavirus	2021-08-16	Ebolavirus	2019	Ituri	MAN8665	ssRNA(-)	18809	GenBank	partial	Democratic Republic of the Congo	Homo sapiens		2019-09-21	Zaire ebolavirus isolate Ebolavirus/H.sapiens-wt/COD/2019/Ituri-MAN8665, partial genome
MW797279.1	Background	Zaire ebolavirus	2021-08-16	Ebolavirus	2019	Ituri	MAN8691	ssRNA(-)	18815	GenBank	partial	Democratic Republic of the Congo	Homo sapiens		2019-09-20	Zaire ebolavirus isolate Ebolavirus/H.sapiens-wt/COD/2019/Ituri-MAN8691, partial genome
MW797280.1	Background	Zaire ebolavirus	2021-08-16	Ebolavirus	2019	Ituri	MAN8710	ssRNA(-)	18593	GenBank	partial	Democratic Republic of the Congo	Homo sapiens		2019-09-22	Zaire ebolavirus isolate Ebolavirus/H.sapiens-wt/COD/2019/Ituri-MAN8710, partial genome
MT778574.1	Background	Zaire ebolavirus	2021-01-31	Ebola virus	2019	Ituri	MAN8725	ssRNA(-)	18944	GenBank	partial	Democratic Republic of the Congo	Homo sapiens		2019-09-22	Zaire ebolavirus isolate Ebola virus/H.sapiens-wt/COD/2019/Ituri-MAN8725, partial genome
MT778575.1	Background	Zaire ebolavirus	2021-01-31	Ebola virus	2019	Ituri	MAN8819	ssRNA(-)	18945	GenBank	partial	Democratic Republic of the Congo	Homo sapiens		2019-09-25	Zaire ebolavirus isolate Ebola virus/H.sapiens-wt/COD/2019/Ituri-MAN8819, partial genome
MW797281.1	Background	Zaire ebolavirus	2021-08-16	Ebolavirus	2019	Ituri	MAN8854	ssRNA(-)	18798	GenBank	partial	Democratic Republic of the Congo	Homo sapiens		2019-09-25	Zaire ebolavirus isolate Ebolavirus/H.sapiens-wt/COD/2019/Ituri-MAN8854, partial genome
MW797282.1	Background	Zaire ebolavirus	2021-08-16	Ebolavirus	2019	Ituri	MAN8907	ssRNA(-)	18798	GenBank	partial	Democratic Republic of the Congo	Homo sapiens		2019-09-26	Zaire ebolavirus isolate Ebolavirus/H.sapiens-wt/COD/2019/Ituri-MAN8907, partial genome
MT778576.1	Background	Zaire ebolavirus	2021-01-31	Ebola virus	2019	Ituri	MAN8939	ssRNA(-)	18594	GenBank	partial	Democratic Republic of the Congo	Homo sapiens		2019-09-27	Zaire ebolavirus isolate Ebola virus/H.sapiens-wt/COD/2019/Ituri-MAN8939, partial genome
MT778577.1	Background	Zaire ebolavirus	2021-01-31	Ebola virus	2019	Ituri	MAN8953	ssRNA(-)	18596	GenBank	partial	Democratic Republic of the Congo	Homo sapiens		2019-09-27	Zaire ebolavirus isolate Ebola virus/H.sapiens-wt/COD/2019/Ituri-MAN8953, partial genome
MT778578.1	Background	Zaire ebolavirus	2021-01-31	Ebola virus	2019	Ituri	MAN9000	ssRNA(-)	18594	GenBank	partial	Democratic Republic of the Congo	Homo sapiens		2019-09-29	Zaire ebolavirus isolate Ebola virus/H.sapiens-wt/COD/2019/Ituri-MAN9000, partial genome
MW797283.1	Background	Zaire ebolavirus	2021-08-16	Ebolavirus	2019	Ituri	MAN9067	ssRNA(-)	18820	GenBank	partial	Democratic Republic of the Congo	Homo sapiens		2019-09-30	Zaire ebolavirus isolate Ebolavirus/H.sapiens-wt/COD/2019/Ituri-MAN9067, partial genome
MW797284.1	Background	Zaire ebolavirus	2021-08-16	Ebolavirus	2019	Ituri	MAN9122	ssRNA(-)	18593	GenBank	partial	Democratic Republic of the Congo	Homo sapiens		2019-10-01	Zaire ebolavirus isolate Ebolavirus/H.sapiens-wt/COD/2019/Ituri-MAN9122, partial genome
MT778579.1	Background	Zaire ebolavirus	2021-01-31	Ebola virus	2019	Ituri	MAN9128	ssRNA(-)	18942	GenBank	partial	Democratic Republic of the Congo	Homo sapiens		2019-10-01	Zaire ebolavirus isolate Ebola virus/H.sapiens-wt/COD/2019/Ituri-MAN9128, partial genome
MT778580.1	Background	Zaire ebolavirus	2021-01-31	Ebola virus	2019	Ituri	MAN9168	ssRNA(-)	18594	GenBank	partial	Democratic Republic of the Congo	Homo sapiens		2019-10-02	Zaire ebolavirus isolate Ebola virus/H.sapiens-wt/COD/2019/Ituri-MAN9168, partial genome
MT778581.1	Background	Zaire ebolavirus	2021-01-31	Ebola virus	2019	Ituri	MAN9216	ssRNA(-)	18594	GenBank	partial	Democratic Republic of the Congo	Homo sapiens		2019-10-03	Zaire ebolavirus isolate Ebola virus/H.sapiens-wt/COD/2019/Ituri-MAN9216, partial genome
MT778582.1	Background	Zaire ebolavirus	2021-01-31	Ebola virus	2019	Ituri	MAN9267	ssRNA(-)	18809	GenBank	partial	Democratic Republic of the Congo	Homo sapiens		2019-10-03	Zaire ebolavirus isolate Ebola virus/H.sapiens-wt/COD/2019/Ituri-MAN9267, partial genome
MT778585.1	Background	Zaire ebolavirus	2021-01-31	Ebola virus	2019	Ituri	MAN9501	ssRNA(-)	18915	GenBank	partial	Democratic Republic of the Congo	Homo sapiens		2019-10-10	Zaire ebolavirus isolate Ebola virus/H.sapiens-wt/COD/2019/Ituri-MAN9501, partial genome
MT778586.1	Background	Zaire ebolavirus	2021-01-31	Ebola virus	2019	Ituri	MAN9512	ssRNA(-)	18952	GenBank	partial	Democratic Republic of the Congo	Homo sapiens		2019-10-10	Zaire ebolavirus isolate Ebola virus/H.sapiens-wt/COD/2019/Ituri-MAN9512, partial genome
MW797285.1	Background	Zaire ebolavirus	2021-08-16	Ebolavirus	2019	Ituri	MAN9539	ssRNA(-)	18818	GenBank	partial	Democratic Republic of the Congo	Homo sapiens		2019-10-10	Zaire ebolavirus isolate Ebolavirus/H.sapiens-wt/COD/2019/Ituri-MAN9539, partial genome
MT778587.1	Background	Zaire ebolavirus	2021-01-31	Ebola virus	2019	Ituri	MAN9566	ssRNA(-)	18813	GenBank	partial	Democratic Republic of the Congo	Homo sapiens		2019-10-11	Zaire ebolavirus isolate Ebola virus/H.sapiens-wt/COD/2019/Ituri-MAN9566, partial genome
MT778588.1	Background	Zaire ebolavirus	2021-01-31	Ebola virus	2019	Ituri	MAN9644	ssRNA(-)	18593	GenBank	partial	Democratic Republic of the Congo	Homo sapiens		2019-10-14	Zaire ebolavirus isolate Ebola virus/H.sapiens-wt/COD/2019/Ituri-MAN9644, partial genome
MT778589.1	Background	Zaire ebolavirus	2021-01-31	Ebola virus	2019	Ituri	MAN9670	ssRNA(-)	18593	GenBank	partial	Democratic Republic of the Congo	Homo sapiens		2019-10-15	Zaire ebolavirus isolate Ebola virus/H.sapiens-wt/COD/2019/Ituri-MAN9670, partial genome
MT778590.1	Background	Zaire ebolavirus	2021-01-31	Ebola virus	2019	Ituri	MAN9698	ssRNA(-)	18594	GenBank	partial	Democratic Republic of the Congo	Homo sapiens		2019-10-15	Zaire ebolavirus isolate Ebola virus/H.sapiens-wt/COD/2019/Ituri-MAN9698, partial genome
MT778591.1	Background	Zaire ebolavirus	2021-01-31	Ebola virus	2019	Ituri	MAN9737	ssRNA(-)	18593	GenBank	partial	Democratic Republic of the Congo	Homo sapiens		2019-10-16	Zaire ebolavirus isolate Ebola virus/H.sapiens-wt/COD/2019/Ituri-MAN9737, partial genome
MW797287.1	Background	Zaire ebolavirus	2021-08-16	Ebolavirus	2019	Ituri	MAN9800	ssRNA(-)	18822	GenBank	partial	Democratic Republic of the Congo	Homo sapiens		2019-10-18	Zaire ebolavirus isolate Ebolavirus/H.sapiens-wt/COD/2019/Ituri-MAN9800, partial genome
MW797252.1	Background	Zaire ebolavirus	2021-08-16	Ebolavirus	2018	Ituri	MAN984	ssRNA(-)	18593	GenBank	partial	Democratic Republic of the Congo	Homo sapiens		2018-12-03	Zaire ebolavirus isolate Ebolavirus/H.sapiens-wt/COD/2018/Ituri-MAN984, partial genome
MT778594.1	Background	Zaire ebolavirus	2021-01-31	Ebola virus	2019	Ituri	MAN9938	ssRNA(-)	18940	GenBank	partial	Democratic Republic of the Congo	Homo sapiens		2019-10-21	Zaire ebolavirus isolate Ebola virus/H.sapiens-wt/COD/2019/Ituri-MAN9938, partial genome
MW797289.1	Background	Zaire ebolavirus	2021-08-16	Ebolavirus	2019	Ituri	MAN9962	ssRNA(-)	18776	GenBank	partial	Democratic Republic of the Congo	Homo sapiens		2019-10-22	Zaire ebolavirus isolate Ebolavirus/H.sapiens-wt/COD/2019/Ituri-MAN9962, partial genome
MT778647.1	Background	Zaire ebolavirus	2021-01-31	Ebola virus	2019	Ituri	MWG017	ssRNA(-)	18913	GenBank	partial	Democratic Republic of the Congo	Homo sapiens		2019-08-27	Zaire ebolavirus isolate Ebola virus/H.sapiens-wt/COD/2019/Ituri-MWG17, partial genome
